# Supplementary material for: Classification and Expression Profile of the U-Box E3 Ubiquitin Ligase Enzyme Gene Family in Maize (Zea mays L.)
Source: Plants (Basel). 2022 Sep 21;11(19):2459. doi: 10.3390/plants11192459 (PMC9573083; doi:10.3390/plants11192459)
Supplement: Supplementary file 1 [file plants-11-02459-s001.zip › Table S1.xls]

## Sheet: Sheet1
Table S1. Information of 79 ZmPUB genes (protein length, molecular weight, isoelectric point, CDS length, subcellular location and domain structures)
Gene name	Gene ID	Group	Location	Gene position	Exon number	CDS length	Protein length	Molecular weight(kDa)	Isoelectric point(PI)	E-value	Subcellular localization	Domain structure
ZmPUB1	Zm00001d028294	Ⅶ	chr1	29450944-29452323	1	1380	459	49.2499	7.31	6e-16	Cytoplasmic	U-box
ZmPUB2	Zm00001d028374	Ⅶ	chr1	32502433-32503776	1	1344	447	47.2693	8.21	1.4e-21	Mitochondrion	U-box
ZmPUB3	Zm00001d028623	Ⅳ	chr1	41163185-41168227	4	2181	726	78.4879	4.85	3.8e-19	Chloroplast	U-box +ARM+ARM+ARM+ARM+ARM+ARM
ZmPUB4	Zm00001d029561	Ⅱ	chr1	76215206-76224302	16	3096	1031	115.72	5.03	1.4e-27	Chloroplast	U-box +UFD2P_CORE
ZmPUB5	Zm00001d029829	Ⅱ	chr1	89157703-89163658	8	1854	617	69.9053	8.21	3.1e-10	Chloroplast	U-box +coil coil region
ZmPUB6	Zm00001d029847	Ⅱ	chr1	89925889-89928127	7	1533	510	56.7881	5.75	9e-08	Chloroplast	U-box +coil coil region
ZmPUB7	Zm00001d030251	Ⅶ	chr1	116811699-116813033	1	1335	444	46.9177	7.2	2.1e-18	Plasma membrane	U-box
ZmPUB8	Zm00001d030732	Ⅳ	chr1	156409808-156421643	4	1998	665	72.5353	5.36	2.1e-22	Plasma membrane	U-box+coil coil region+ARM+ARM+ARM
ZmPUB9	Zm00001d031263	Ⅳ	chr1	184281834-184284331	3	1938	645	71.0111	6.24	6.4e-21	Cytoplasmic	U-box+coil coil region+ARM+ARM+ARM
ZmPUB10	Zm00001d032264	Ⅱ	chr1	219659820-219661541	1	1722	573	59.1001	8.02	1.4e-06	Chloroplast	U-box +ARM+ARM+ARM
ZmPUB11	Zm00001d001769	Ⅶ	chr2	358456-360837	2	1179	392	41.7615	7.05	7.1e-19	Endoplasmic reticulum	U-box
ZmPUB12	Zm00001d002498	Ⅶ	chr2	14080929-14082176	1	1248	415	45.0859	7.81	1.3e-17	Cytoplasmic	U-box
ZmPUB13	Zm00001d002541	Ⅳ	chr2	15001466-15005577	7	2895	964	104.665	6.25	1.8e-11	Nuclear	U-box
ZmPUB14	Zm00001d002693	Ⅱ	chr2	19414196-19420375	9	2628	875	97.5753	6.1	4.3e-17	Chloroplast	U-box+coil coil region+pkinase-tyr
ZmPUB15	Zm00001d003229	Ⅳ	chr2	36851196-36864553	6	2277	758	83.2025	5.42	1.6e-18	Nuclear	U-box
ZmPUB16	Zm00001d003621	Ⅱ	chr2	50696420-50706825	4	1566	521	59.2871	7.13	7e-13	Nuclear	U-box+pkinase-tyr
ZmPUB17	Zm00001d003624	Ⅶ	chr2	50750672-50751874	1	1203	400	41.6396	8.68	1.9e-18	Endoplasmic Reticulum	U-box
ZmPUB18	Zm00001d003745	Ⅶ	chr2	57301190-57302536	1	1347	448	47.7598	8.45	2.7e-17	Chloroplast	U-box
ZmPUB19	Zm00001d005699	Ⅱ	chr2	183810719-183812320	1	1602	533	54.6816	8.77	1.1e-13	Chloroplast	U-box +ARM
ZmPUB20	Zm00001d039302	Ⅳ	chr3	1384839-1391865	9	4062	1353	144.719	6.35	9.7e-14	Plasma membrane	U-box +WD40+WD40+WD40
ZmPUB21	Zm00001d039722	Ⅳ	chr3	12988064-12989439	5	963	320	35.7952	5.93	6.4e-08	Chloroplast	U-box
ZmPUB22	Zm00001d041098	Ⅲ	chr3	97280292-97285444	3	2433	810	89.1045	5.43	9e-14	Cytoplasmic	U-box +ARM+ARM+ARM+ARM+ARM
ZmPUB23	Zm00001d041548	Ⅳ	chr3	126577794-126583834	4	2019	672	72.9434	5.58	2.3e-22	Plasma membrane	U-box +ARM+ARM+ARM
ZmPUB24	Zm00001d042480	Ⅳ	chr3	169055290-169060012	6	2568	855	94.2615	7.35	4e-19	Nuclear	U-box
ZmPUB25	Zm00001d042608	Ⅳ	chr3	173419423-173424858	3	2136	711	77.5852	6.32	2e-20	Golgi apparatus	U-box +ARM+ARM
ZmPUB26	Zm00001d042738	Ⅶ	chr3	178550428-178559208	1	1227	408	43.3016	8.43	1.6e-18	Cytoplasmic	U-box
ZmPUB27	Zm00001d043043	Ⅵ	chr3	187244354-187246345	1	1992	663	71.0278	6.71	1.1e-20	Cytoplasmic	U-box +ARM
ZmPUB28	Zm00001d049695	Ⅱ	chr4	40529546-40530558	2	933	310	33.3802	6.93	5.7e-08	Chloroplast	U-box+pkinase-tyr
ZmPUB29	Zm00001d049708	Ⅳ	chr4	40976511-40984562	4	2493	830	89.6924	6.03	2.1e-19	Chloroplast	U-box +ARM+ARM+ARM
ZmPUB30	Zm00001d050308	Ⅵ	chr4	80306469-80308553	1	2085	694	73.5397	6.88	1.7e-16	Plasma membrane	U-box +ARM+ARM+ARM
ZmPUB31	Zm00001d050689	Ⅴ	chr4	115493076-115494365	1	1290	429	44.2883	8.3	2.5e-16	Chloroplast	U-box
ZmPUB32	Zm00001d050712	Ⅶ	chr4	117596722-117597951	1	1230	409	42.2851	7.45	7.6e-21	Chloroplast	U-box
ZmPUB33	Zm00001d051091	Ⅰ	chr4	141760671-141764490	5	318	105	11.5351	4.57	9.5e-05	Chloroplast	U-box
ZmPUB34	Zm00001d051397	Ⅱ	chr4	157102240-157105793	8	2589	862	95.1939	6.44	3e-16	Nuclear	U-box+coil coil region+pkinase-tyr
ZmPUB35	Zm00001d051704	Ⅲ	chr4	167226342-167230563	3	2916	971	107.621	6.76	3.3e-14	Chloroplast	U-box +ARM+ARM+ARM+ARM+ARM+ARM
ZmPUB36	Zm00001d051829	Ⅲ	chr4	171481235-171484117	2	2478	825	89.5579	5.17	3.2e-14	Peroxisome	U-box +ARM+ARM+ARM+ARM+ARM+ARM+ARM
ZmPUB37	Zm00001d051875	Ⅱ	chr4	173015130-173019365	7	2652	883	96.4132	6.32	1.3e-17	Chloroplast	U-box+coil coil region+pkinase-tyr
ZmPUB38	Zm00001d053587	Ⅱ	chr4	235506533-235510751	9	2217	738	81.9015	5.57	3e-18	Chloroplast	U-box+USP+pkinase-tyr
ZmPUB39	Zm00001d053544	Ⅵ	chr4	233597108-233599306	2	2118	705	76.2563	8.8	7.4e-16	Plasma membrane	U-box +ARM+ARM+ARM+ARM+ARM
ZmPUB40	Zm00001d014845	Ⅳ	chr5	65242577-65245598	4	1926	641	71.0034	7.04	9.2e-23	Cytoplasmic	U-box+coil coil region+ARM+ARM+ARM+ARM
ZmPUB41	Zm00001d015939	Ⅰ	chr5	132838540-132842358	6	402	133	15.3178	9.8	0.00036	Cytoplasmic	U-box +RS4NT
ZmPUB42	Zm00001d016225	Ⅵ	chr5	151044249-151046438	1	2190	729	78.9342	8.28	7.3e-17	Plasma membrane	U-box +ARM+ARM+ARM
ZmPUB43	Zm00001d016501	Ⅳ	chr5	165008348-165012519	2	1398	465	50.2672	6.59	1.3e-20	Chloroplast	U-box +ARM
ZmPUB44	Zm00001d016502	Ⅱ	chr5	165076973-165077278	1	306	101	10.751	7.53	1.2e-08	Cytoplasmic	U-box
ZmPUB45	Zm00001d016719	Ⅴ	chr5	174012992-174014281	1	1290	429	44.3493	8.29	3.6e-16	Chloroplast	U-box
ZmPUB46	Zm00001d016730	Ⅶ	chr5	174398003-174399313	1	1311	436	47.1147	8.07	2.6e-19	Cytoplasmic	U-box
ZmPUB47	Zm00001d016764	Ⅶ	chr5	175226979-175228235	1	1257	418	42.9556	7.76	2.3e-20	Chloroplast	U-box
ZmPUB48	Zm00001d017671	Ⅶ	chr5	203614656-203615933	1	1278	425	45.6483	5.47	3.5e-17	Plasma membrane	U-box
ZmPUB49	Zm00001d017780	Ⅳ	chr5	206546323-206552409	5	2322	773	86.6512	5.31	1.2e-18	Nuclear	U-box +KAP
ZmPUB50	Zm00001d017976	Ⅶ	chr5	211152775-211154133	1	1359	452	48.4195	8.17	2.4e-18	Chloroplast	U-box +ARM+ARM+ARM
ZmPUB51	Zm00001d035040	Ⅳ	chr6	2922110-2930058	4	2487	828	89.3798	5.9	1.2e-20	Nuclear	U-box +ARM+ARM+ARM
ZmPUB52	Zm00001d035066	Ⅰ	chr6	3697990-3701900	8	828	275	30.9319	6.62	1.6e-24	Cytoplasmic	U-box +TPR+TPR+TPR
ZmPUB53	Zm00001d035751	Ⅰ	chr6	45350374-45356168	8	816	271	31.1525	5.6	7.9e-28	Chloroplast	U-box
ZmPUB54	Zm00001d038280	Ⅴ	chr6	153171029-153172387	1	1359	452	46.4181	8	4.5e-17	Chloroplast	U-box
ZmPUB55	Zm00001d038471	Ⅵ	chr6	157965104-157967206	1	2013	670	70.9385	7.24	7.1e-19	Plasma membrane	U-box +ARM
ZmPUB56	Zm00001d019807	Ⅶ	chr7	63197961-63198245	1	285	94	10.7563	8.08	4.4e-14	Cytoplasmic	U-box
ZmPUB57	Zm00001d020332	Ⅵ	chr7	107145738-107147834	1	2097	698	73.9553	7.92	3.4e-15	Cytoplasmic	U-box +ARM+ARM+ARM
ZmPUB58	Zm00001d020358	Ⅱ	chr7	108893865-108895550	1	1686	561	57.9269	7.31	1.1e-15	Chloroplast	U-box
ZmPUB59	Zm00001d020416	Ⅱ	chr7	112539627-112557804	7	1758	585	65.5976	7.25	5.3e-14	Cytoplasmic	U-box+pkinase-tyr
ZmPUB60	Zm00001d021425	Ⅲ	chr7	151803864-151806894	4	2487	828	90.9536	7.18	1.6e-12	Nuclear	U-box +ARM+ARM+ARM+ARM
ZmPUB61	Zm00001d012146	Ⅳ	chr8	168883542-168888435	5	2412	803	87.2318	5.61	7.4e-19	Nuclear	U-box
ZmPUB62	Zm00001d012494	Ⅵ	chr8	175457337-175459328	1	1992	663	71.2611	5.86	4e-19	Cytoplasmic	U-box+coil coil region+ARM
ZmPUB63	Zm00001d044734	Ⅶ	chr9	742710-744038	1	1329	442	45.7073	9.29	1.1e-17	Chloroplast	U-box
ZmPUB64	Zm00001d045230	Ⅱ	chr9	16630745-16636380	8	2274	757	85.8624	6.2	1.7e-19	Nuclear	U-box+coil coil region+pkinase-tyr+TPR+TPR+TPR+TPR
ZmPUB65	Zm00001d045397	Ⅱ	chr9	20623494-20630674	8	2274	757	83.2131	6.71	2.9e-15	Endoplasmic reticulum	U-box+pkinase-tyr
ZmPUB66	Zm00001d045632	Ⅳ	chr9	29535058-29540801	4	1812	603	65.158	6.91	5.1e-24	Plasma membrane	U-box +ARM+ARM+ARM+ARM+ARM
ZmPUB67	Zm00001d045739	Ⅲ	chr9	36163702-36169052	4	3090	1029	112.475	6.42	9.8e-14	Cytoplasmic	U-box
ZmPUB68	Zm00001d045975	Ⅳ	chr9	51158495-51170249	3	1944	647	72.2067	6.55	1.2e-20	Nuclear	U-box
ZmPUB69	Zm00001d047306	Ⅱ	chr9	126193280-126204011	16	2499	832	94.7838	5.37	1e-27	Nuclear	U-box +UFD2P_CORE
ZmPUB70	Zm00001d048008	Ⅶ	chr9	147881953-147883344	1	1392	463	49.4842	7.53	6.2e-16	Chloroplast	U-box
ZmPUB71	Zm00001d023480	Ⅶ	chr10	6935822-6940532	3	1680	559	60.2344	8.03	6.3e-17	Cytoplasmic	U-box +ZnF_TTF
ZmPUB72	Zm00001d023634	Ⅲ	chr10	12898296-12906692	2	951	316	35.3118	5.27	4.3e-14	Nuclear	U-box
ZmPUB73	Zm00001d024672	Ⅴ	chr10	83125173-83126249	1	1077	358	36.8766	6.85	1.9e-17	Cytoplasmic	U-box
ZmPUB74	Zm00001d025161	Ⅲ	chr10	107028162-107030458	2	2049	682	73.7208	5.4	4e-18	Nuclear	U-box
ZmPUB75	Zm00001d025379	Ⅴ	chr10	116471862-116473196	1	1335	444	45.6825	7.23	2.1e-18	Chloroplast	U-box
ZmPUB76	Zm00001d025727	Ⅳ	chr10	127668399-127678365	2	1692	563	61.7027	5.04	8e-17	Chloroplast	U-box
ZmPUB77	Zm00001d026040	Ⅶ	chr10	136648713-136650056	1	1230	409	44.0638	8.37	1.6e-17	Cytoplasmic	U-box
ZmPUB78	Zm00001d000381	Ⅳ	ctg24	21822-27498	4	1917	638	68.7238	6.11	2.1e-19	Chloroplast	U-box +ARM+ARM
ZmPUB79	Zm00001d000044	Ⅶ	ctg182	945691-947103	3	696	231	24.6181	5.63	9.1e-10	Golgi apparatus	U-box
