# Supplementary material for: Classification and Expression Profile of the U-Box E3 Ubiquitin Ligase Enzyme Gene Family in Maize (Zea mays L.)
Source: Plants (Basel). 2022 Sep 21;11(19):2459. doi: 10.3390/plants11192459 (PMC9573083; doi:10.3390/plants11192459)
Supplement: Supplementary file 1 [file plants-11-02459-s001.zip › Table S10.xlsx]

## Sheet: Sheet1
Table S10 Expression profile of ZmPUB genes in hormone treatment
Gene name	Gene ID	CK-0h	CK-3h	CK-6h	CK-12h	IAA-0h	IAA-3h	IAA-6h	IAA-12h	GA-0h	GA-3h	GA-6h	GA-12h	ABA-0h	ABA-3h	ABA-6h	ABA-12h
ZmPUB1	Zm00001d028294	3.31333	3.76333	5.74333	8.01333	3.42	4.48667	5.84	9.56667	3.77667	5.31333	5.42333	8.32667	3.36667	2.53667	3.54333	5.23333
ZmPUB2	Zm00001d028374	0.0133333	0.0466667	0.0233333	0.08	0.203333	0.2	0.0233333	0.123333	0.0233333	0.143333	0.0533333	0.35	0.0466667	0	0.0933333	0.206667
ZmPUB3	Zm00001d028623	30.6133	20.6367	11.66	13.8	32.1933	19.3733	13.65	14.2833	40.56	19.7333	13.5767	16.4233	31.5933	15.1933	12.35	11.2367
ZmPUB4	Zm00001d029561	2.51667	0.876667	0.95	1.04333	2.19	0.856667	1.03	1.24333	2.05667	0.946667	0.816667	1.16	2.59667	4.34333	2.8	2.13
ZmPUB5	Zm00001d029829	0.0866667	0.146667	0.153333	0.246667	0.446667	0.37	0.276667	0.35	0.193333	0.243333	0.33	0.36	0.183333	0.09	0.353333	0.343333
ZmPUB6	Zm00001d029847	0.15	0.18	0.0466667	0.0766667	0.123333	0.156667	0.06	0.233333	0.103333	0.0633333	0.0533333	0.116667	0.133333	0.0933333	0.303333	0.35
ZmPUB7	Zm00001d030251	0.0933333	0.0733333	0.0566667	0.0266667	0.0366667	0.01	0.0233333	0.0533333	0	0.0633333	0.08	0.0333333	0.0466667	0.0233333	0.03	0.0266667
ZmPUB8	Zm00001d030732	11.3467	13.7567	19.7833	39.7467	12.84	13.66	18.65	39.7667	13.3033	13.5233	18.09	41.9133	13.7867	14.01	20.27	39.3
ZmPUB9	Zm00001d031263	0	0.02	0.0233333	0	0.0133333	0	0	0	0	0	0.00666667	0.02	0	0.0133333	0	0.01
ZmPUB10	Zm00001d032264	2.09333	1.62	1.64667	6.19	2.30667	2.15667	1.84	7.51	2.58667	1.73	1.40333	7.21667	2.14667	1.73667	1.59333	6.28667
ZmPUB11	Zm00001d001769	0.0133333	0	0.0266667	0.0133333	0.0133333	0	0	0.0133333	0	0	0.0133333	0	0.0133333	0.0133333	0	0
ZmPUB12	Zm00001d002498	0.0133333	0	0	0	0.0233333	0	0	0	0	0.03	0	0	0	0	0	0.0133333
ZmPUB13	Zm00001d002541	0.0333333	0	0.00333333	0.0133333	0.0166667	0	0.00333333	0.04	0.0266667	0	0.0166667	0.0133333	0.0266667	0.0133333	0.0133333	0.0233333
ZmPUB14	Zm00001d002693	0.36	0.286667	0.203333	0.133333	0.28	0.193333	0.203333	0.193333	0.353333	0.2	0.29	0.183333	0.35	0.436667	0.29	0.2
ZmPUB15	Zm00001d003229	0	0.0133333	0	0.0233333	0.03	0.0533333	0	0.06	0	0.0133333	0.0366667	0.0733333	0.0133333	0.0233333	0.0566667	0.0233333
ZmPUB16	Zm00001d003621	5.85	7.24667	10.4267	17.8367	6.04333	6.63333	8.33667	18.0467	6.89333	6.74	9.66333	16.7533	6.70333	6.94667	10.3867	15.6933
ZmPUB17	Zm00001d003624	0.0433333	0.0266667	0.0366667	0.0533333	0.0433333	0.0366667	0.0766667	0.0366667	0.0133333	0	0.0266667	0.186667	0.0133333	0.0266667	0.0333333	0.0266667
ZmPUB18	Zm00001d003745	0.0266667	0	0.01	0.0266667	0.0633333	0	0	0.01	0	0.0266667	0.01	0.0366667	0	0	0	0.116667
ZmPUB19	Zm00001d005699	0.623333	0.563333	0.396667	1.5	1.05	0.753333	0.77	1.67667	0.873333	0.373333	0.566667	1.43	1.19333	0.713333	0.83	1.49333
ZmPUB20	Zm00001d039302	0.00333333	0	0.00666667	0.00333333	0.00333333	0.00666667	0.01	0.0133333	0	0.0166667	0.00333333	0.02	0.0133333	0.0166667	0.00333333	0.02
ZmPUB21	Zm00001d039722	0.296667	0.366667	0.203333	0.17	0.286667	0.253333	0.256667	0.09	0.343333	0.476667	0.26	0.206667	0.526667	0.35	0.263333	0.343333
ZmPUB22	Zm00001d041098	9.36333	7.96333	8.23667	16.6	8.58667	7.60333	9.28333	16.1333	9.80667	7.84	8.53333	15.6433	9.28	9.89	11.3167	18.4233
ZmPUB23	Zm00001d041548	18.5133	20.68	25.1933	36.76	18.48	20.5667	25.6967	38.8133	18.07	19.4833	23.4167	40.0933	22.7767	25.3167	31.78	44.5467
ZmPUB24	Zm00001d042480	3.16333	4.40667	6.51667	10.2467	3.21	5.04667	6.41	9.30667	3.18333	5.22333	6.40667	10.88	2.68333	7.28667	7.50333	12.2067
ZmPUB25	Zm00001d042608	0.34	0.56	0.543333	1.10667	0.486667	0.656667	0.513333	1.24667	0.343333	0.543333	0.3	0.943333	0.246667	0.29	0.696667	1.5
ZmPUB26	Zm00001d042738	0.29	0.0233333	0.0133333	0.06	0.416667	0.0966667	0.0266667	0.0466667	0.413333	0.123333	0.0833333	0.166667	0.47	0	0	0.0266667
ZmPUB27	Zm00001d043043	1.38333	1.56	3.05	5.24	2.20667	2.09333	2.44667	5.51667	3.41667	2.21333	2.61333	6.58	2.23333	1.18333	2.19333	6.34333
ZmPUB28	Zm00001d049695	0	0	0	0	0	0	0	0	0	0	0	0	0	0	0	0
ZmPUB29	Zm00001d049708	6.60667	6.08667	6.77667	9.02333	6.46667	6.05667	7.10333	8.89333	6.54333	6.22667	6.93	8.9	6.07333	5.90667	7.17667	9.1
ZmPUB30	Zm00001d050308	0.743333	0.0433333	0.05	0.26	0.643333	0.203333	0.05	0.616667	0.206667	0.08	0.0433333	0.45	0.97	0.713333	0.313333	0.893333
ZmPUB31	Zm00001d050689	0.0833333	0.0733333	0.06	0.156667	0.146667	0.0433333	0.0566667	0.183333	0.04	0.0433333	0.0666667	0.0966667	0.0866667	0.1	0.0666667	0.373333
ZmPUB32	Zm00001d050712	0.12	0.0266667	0.22	0.306667	0.0633333	0.153333	0.303333	0.373333	0.136667	0.116667	0.213333	0.256667	0.273333	0.18	0.113333	0.496667
ZmPUB33	Zm00001d051091	0	0.0266667	0.0733333	0.14	0.0233333	0	0.0233333	0	0.0233333	0	0	0.02	0	0	0.02	0.156667
ZmPUB34	Zm00001d051397	0.2	0.103333	0.123333	0.253333	0.153333	0.126667	0.18	0.226667	0.14	0.14	0.153333	0.236667	0.09	0.0666667	0.116667	0.41
ZmPUB35	Zm00001d051704	0.0633333	0.0366667	0.03	0.01	0.01	0.146667	0.0433333	0.0233333	0.0333333	0.02	0	0.0366667	0.00666667	0	0.0266667	0.0266667
ZmPUB36	Zm00001d051829	2.24333	1.42667	1.93667	2.29667	2.20333	1.84	1.83667	2.56	2.27333	1.71	1.71333	2.55333	2.27	1.16667	2.05667	3.02667
ZmPUB37	Zm00001d051875	0.496667	0.503333	0.363333	2.26667	0.656667	0.486667	0.463333	2.18	0.676667	0.513333	0.433333	2.54667	0.456667	0.28	0.446667	1.73667
ZmPUB38	Zm00001d053587	0.196667	0.126667	0.0566667	0.08	0.12	0.1	0.176667	0.0533333	0.08	0.133333	0.153333	0.143333	0.0233333	0.08	0.0766667	0.04
ZmPUB39	Zm00001d053544	2.74667	2.21	2.19333	3.34	3.13333	1.86333	1.90667	2.94667	3.1	1.9	2.21	3.14333	2.66333	1.78667	2.04	2.16
ZmPUB40	Zm00001d014845	0.15	0.243333	0.143333	0.253333	0.233333	0.253333	0.166667	0.17	0.21	0.226667	0.203333	0.213333	0.243333	0.186667	0.223333	0.203333
ZmPUB41	Zm00001d015939	0	0	0	0	0	0	0	0	0	0	0	0	0	0	0	0
ZmPUB42	Zm00001d016225	12.29	7.37667	5.51667	4.83333	13.0433	8.62333	5.58333	4.40667	10.32	8.66667	5.74333	4.89333	14.4133	7.69333	6.07	5.73667
ZmPUB43	Zm00001d016501	68.8333	28.4733	41.3367	52.4933	62.5133	29.52	43.7633	50.38	57.46	28.69	42.7467	57.9033	61.11	65.2	64.2367	55.3633
ZmPUB44	Zm00001d016502	1.08	0.533333	1.21333	0.513333	1.07667	0.336667	1.03	0.683333	0.89	1.11667	1.4	1.24667	1.11	1.15	0.983333	0.393333
ZmPUB45	Zm00001d016719	2.24667	1.17333	0.333333	1.03667	1.23667	1.57333	0.67	1.02	0.66	0.83	0.29	0.92	0.89	9.19333	3.14333	9.84
ZmPUB46	Zm00001d016730	0.0133333	0.0133333	0	0.0233333	0	0.0433333	0	0.01	0.0233333	0.03	0	0.05	0.0133333	0.0366667	0.02	0.0233333
ZmPUB47	Zm00001d016764	0.04	0.153333	0.0466667	0.11	0.0666667	0.13	0.0733333	0.193333	0.163333	0.14	0.12	0.15	0.06	0.163333	0.186667	0.353333
ZmPUB48	Zm00001d017671	1.13667	0.786667	0.196667	0.173333	1.06667	0.783333	0.216667	0.11	0.646667	0.903333	0.39	0.116667	1.07	0.41	0.133333	0.143333
ZmPUB49	Zm00001d017780	11.49	13.6633	15.7133	27.0767	12.61	15.0633	16.42	31.9633	16.1433	14.7667	15.27	30.1033	13.93	12.35	14.04	20.5467
ZmPUB50	Zm00001d017976	0.08	0.0733333	0.0233333	0.18	0.383333	0.32	0.01	0.9	0.0933333	0.0633333	0.15	0.37	0.223333	0.0566667	0.16	0.486667
ZmPUB51	Zm00001d035040	9.13	8.54333	8.87333	10.6533	9.57667	8.02	9.06	10.28	10.9267	8.40667	8.64	10.5633	9.97	8.79667	9.89333	13.2967
ZmPUB52	Zm00001d035066	18.3333	17.5067	18.1433	24.7767	16.6567	17.6867	19.3033	25.86	19.8133	17.6433	19.33	25.5867	20.2867	18.0633	20.0667	28.32
ZmPUB53	Zm00001d035751	6.36667	7.46667	8.22	13.5367	6.51333	7.23667	9.27333	13.1433	8.08	6.63667	9.17333	14.14	7.01333	7.9	8.95333	14.1633
ZmPUB54	Zm00001d038280	1.59667	3.09333	4.11333	10.39	2.3	3.02	3.77	12.18	2.39667	4.06	5.41667	12.0167	2.04	1.7	2.79333	8.42667
ZmPUB55	Zm00001d038471	2.17667	1.03	0.806667	2.14	5.28	1.46	0.833333	2.52667	3.93	1.33333	0.88	2.21667	6.82	1.31333	1.01333	2.07333
ZmPUB56	Zm00001d019807	0	0	0	0	0	0	0	0	0	0	0	0	0	0	0	0
ZmPUB57	Zm00001d020332	10.9367	1.48333	1.53667	3.84333	7.16333	2.14667	3.65333	4.87	3.25333	2.07333	1.67333	3.30333	9.45667	40.0733	21.0433	21.0533
ZmPUB58	Zm00001d020358	4.67	3.55333	3.13667	5.17333	4.98333	3.30667	2.75667	6.04333	5.09	3.83	2.84667	6.62667	5.88333	3.13	2.63667	5.63
ZmPUB59	Zm00001d020416	1.73333	1.47333	1.34667	2.40333	1.86667	1.52333	1.41667	2.45667	2.06	1.31	1.35333	2.37333	1.86667	1.87333	1.96333	2.05333
ZmPUB60	Zm00001d021425	0.0266667	0	0	0.02	0.0333333	0.0266667	0	0.0333333	0.00666667	0	0	0.00666667	0.0266667	0.02	0	0.0466667
ZmPUB61	Zm00001d012146	4.03333	2.77	2.24	1.80333	3.28333	2.45667	2.30667	1.55667	3.07	2.77667	2.52667	1.72667	2.88667	3.87667	2.49667	1.34667
ZmPUB62	Zm00001d012494	1.7	1.68333	2.67333	12.4967	1.14333	2.40667	2.99667	12.7233	1.29667	1.66667	2.21333	12.1033	0.736667	0.73	2.97667	14.09
ZmPUB63	Zm00001d044734	0.0666667	0.11	0.0833333	0.173333	0.38	0.353333	0.113333	0.27	0.12	0.173333	0.156667	0.23	0.38	0.07	0.106667	0.17
ZmPUB64	Zm00001d045230	6.13	3.43667	2.99	3.83667	5.85	3.75	4.12	4.75667	5.4	3.43333	3.15333	3.7	5.20333	10.23	8.80333	7.62
ZmPUB65	Zm00001d045397	4.52667	5.22	6.38333	10.7533	4.6	5.66	5.99	10.9267	4.95	6.30333	5.57	11.0333	4.62333	4.58	5.78333	7.79667
ZmPUB66	Zm00001d045632	6.30333	5.66667	6.67	8.98	6.85333	6.25	6.82333	8.86667	6.39333	5.12667	6.16667	9.64	7.31667	5.91333	7.65	9.79
ZmPUB67	Zm00001d045739	15.0933	11.7033	10.7967	18.59	15.7667	11.2867	11.13	18.2133	16.0967	12.1533	11.0567	17.42	14.7567	14.18	13.4733	20.6367
ZmPUB68	Zm00001d045975	3.80667	5.33333	4.64	5.43333	3.53667	4.84	5.20333	6.25667	4.57	5.82	7.51667	7.46	2.90667	3.69667	4.74333	6.25
ZmPUB69	Zm00001d047306	6.04	8.39667	9.26	9.45667	6.22667	7.28	8.83333	8.63	5.90667	7.62	8.54333	8.69	5.71	6.49667	8.22667	7.97333
ZmPUB70	Zm00001d048008	6.91333	8.16667	10.64	12.91	7.16333	8.88333	10.7	12.3167	8.02333	8.56667	9.71667	11.23	8.77667	6.54667	10.1033	12.3333
ZmPUB71	Zm00001d023480	0.04	0.06	0.0633333	0.14	0.16	0.15	0.0366667	0.0933333	0.103333	0.0466667	0.116667	0.11	0.0933333	0.0666667	0.0933333	0.0933333
ZmPUB72	Zm00001d023634	1.68333	1.73333	2.05333	2.92	2.00333	1.64667	1.96	2.69333	2.00333	1.86	1.65333	2.78	1.69333	2.08	2.13	2.93333
ZmPUB73	Zm00001d024672	3.18	1.42667	1.01	2.55667	2.52667	2.03333	1.15667	3.72333	2.62333	1.62	1	3.37333	3.63	3.11667	2.01	3.19333
ZmPUB74	Zm00001d025161	0	0	0	0	0	0	0	0	0	0	0	0.00666667	0.0466667	0	0	0
ZmPUB75	Zm00001d025379	1.09333	1.13667	2.14333	3.12	2.25667	1.15333	1.87667	2.92	1.05333	1.23	1.67333	2.83333	2.94	1.33	2.91	3.64667
ZmPUB76	Zm00001d025727	0.463333	0.39	0.56	0.563333	0.393333	0.396667	0.63	0.76	0.48	0.416667	0.59	0.623333	0.386667	0.956667	1.07667	1.04333
ZmPUB77	Zm00001d026040	0	0	0	0	0	0	0	0	0	0	0	0	0	0	0	0
ZmPUB78	Zm00001d000381	2.19667	0.9	0.83	4.61333	1.70667	1.12333	0.99	3.51667	1.61333	1.01667	0.5	4.23333	1.17	2.78	2.31667	17.57
ZmPUB79	Zm00001d000044	0	0	0	0	0	0	0	0	0	0	0	0	0	0	0	0
