# Supplementary material for: Classification and Expression Profile of the U-Box E3 Ubiquitin Ligase Enzyme Gene Family in Maize (Zea mays L.)
Source: Plants (Basel). 2022 Sep 21;11(19):2459. doi: 10.3390/plants11192459 (PMC9573083; doi:10.3390/plants11192459)
Supplement: Supplementary file 1 [file plants-11-02459-s001.zip › Table S2.xlsx]

## Sheet: Sheet1
Table S2. Motifs of 79 ZmPUB genes
Gene name	Gene ID	Group	Exon	Intron	UTR	Motif
ZmPUB1	Zm00001d028294	Ⅶ	1	0	0	motif1	motif4	motif3	motif5	motif10	motif5	motif10	motif10
ZmPUB2	Zm00001d028374	Ⅶ	1	0	0	motif1	motif4	motif3	motif10	motif5	motif10	motif10
ZmPUB3	Zm00001d028623	Ⅳ	4	3	2	motif5	motif8	motif1	motif4	motif3	motif10	motif5	motif2	motif5	motif2	motif5	motif2	motif5	motif2	motif5	motif2	motif10
ZmPUB4	Zm00001d029561	Ⅱ	16	15	2	motif1	motif3
ZmPUB5	Zm00001d029829	Ⅱ	8	7	2	motif6	motif7	motif9	motif1	motif4	motif3
ZmPUB6	Zm00001d029847	Ⅱ	7	6	1	motif1	motif4	motif3
ZmPUB7	Zm00001d030251	Ⅶ	1	0	0	motif1	motif4	motif3	motif10	motif5	motif10
ZmPUB8	Zm00001d030732	Ⅳ	4	3	2	motif8	motif1	motif4	motif3	motif10	motif5	motif2	motif5	motif2	motif5	motif2	motif5	motif2	motif5	motif2	motif10
ZmPUB9	Zm00001d031263	Ⅳ	3	2	2	motif8	motif1	motif4	motif3	motif10	motif5	motif2	motif5	motif2	motif5	motif2	motif5	motif10
ZmPUB10	Zm00001d032264	Ⅱ	1	0	0	motif1	motif3	motif2	motif5	motif2	motif5	motif2	motif2
ZmPUB11	Zm00001d001769	Ⅶ	2	1	0	motif1	motif4	motif3	motif10	motif5	motif10
ZmPUB12	Zm00001d002498	Ⅶ	1	0	0	motif1	motif4	motif3	motif10	motif5	motif10
ZmPUB13	Zm00001d002541	Ⅳ	7	6	2	motif2	motif1	motif4	motif3
ZmPUB14	Zm00001d002693	Ⅱ	9	8	0	motif6	motif7	motif9	motif1	motif4	motif3
ZmPUB15	Zm00001d003229	Ⅳ	6	6	3	motif1	motif4	motif3	motif2	motif5	motif10
ZmPUB16	Zm00001d003621	Ⅱ	4	6	4	motif6	motif7	motif9	motif1	motif4	motif3
ZmPUB17	Zm00001d003624	Ⅶ	1	0	0	motif1	motif4	motif3	motif5	motif10	motif5
ZmPUB18	Zm00001d003745	Ⅶ	1	0	0	motif1	motif4	motif3	motif10	motif5	motif5
ZmPUB19	Zm00001d005699	Ⅱ	1	0	0	motif1	motif3	motif2	motif5	motif2	motif5	motif2
ZmPUB20	Zm00001d039302	Ⅳ	9	8	0	motif1	motif4	motif3
ZmPUB21	Zm00001d039722	Ⅳ	5	4	0	motif8	motif1
ZmPUB22	Zm00001d041098	Ⅲ	3	3	2	motif1	motif4	motif3	motif10	motif10	motif5	motif10	motif10	motif5	motif2	motif4	motif10	motif10
ZmPUB23	Zm00001d041548	Ⅳ	4	3	2	motif8	motif1	motif4	motif3	motif10	motif5	motif2	motif5	motif2	motif5	motif2	motif5	motif2	motif5	motif2	motif10
ZmPUB24	Zm00001d042480	Ⅳ	6	6	2	motif10	motif1	motif4	motif3	motif5	motif2	motif5	motif2	motif2	motif10
ZmPUB25	Zm00001d042608	Ⅳ	3	3	3	motif1	motif4	motif3	motif10	motif5	motif2	motif5	motif2	motif5	motif2	motif5	motif2	motif5	motif2	motif10
ZmPUB26	Zm00001d042738	Ⅶ	1	1	2	motif1	motif4	motif3	motif10	motif5	motif10
ZmPUB27	Zm00001d043043	Ⅵ	1	0	0	motif8	motif1	motif4	motif3	motif5	motif2	motif2	motif2	motif10
ZmPUB28	Zm00001d049695	Ⅱ	2	1	0	motif1	motif7
ZmPUB29	Zm00001d049708	Ⅳ	4	3	2	motif1	motif4	motif3	motif10	motif5	motif2	motif5	motif2	motif5	motif2	motif5	motif2	motif5	motif2	motif10
ZmPUB30	Zm00001d050308	Ⅵ	1	0	0	motif1	motif4	motif3	motif10	motif5	motif2	motif2	motif10	motif5	motif10
ZmPUB31	Zm00001d050689	Ⅴ	1	0	0	motif1	motif4	motif3	motif10	motif10
ZmPUB32	Zm00001d050712	Ⅶ	1	0	0	motif1	motif4	motif3	motif10	motif5
ZmPUB33	Zm00001d051091	Ⅰ	5	5	2	motif4
ZmPUB34	Zm00001d051397	Ⅱ	8	7	1	motif6	motif7	motif9	motif1	motif4	motif3
ZmPUB35	Zm00001d051704	Ⅲ	3	3	2	motif10	motif1	motif4	motif3	motif10	motif10	motif10	motif10	motif5	motif10	motif10
ZmPUB36	Zm00001d051829	Ⅲ	2	2	2	motif1	motif4	motif3	motif10	motif2	motif5	motif10	motif5	motif2	motif10	motif10	motif10	motif10
ZmPUB37	Zm00001d051875	Ⅱ	7	6	1	motif6	motif7	motif9	motif1	motif4	motif3
ZmPUB38	Zm00001d053587	Ⅱ	9	8	1	motif6	motif7	motif9	motif1	motif4	motif3
ZmPUB39	Zm00001d053544	Ⅵ	2	1	0	motif1	motif4	motif3	motif10	motif5	motif2	motif2	motif5	motif2	motif10
ZmPUB40	Zm00001d014845	Ⅳ	4	3	2	motif8	motif10	motif1	motif4	motif3	motif10	motif5	motif2	motif5	motif2	motif5	motif2	motif5	motif10
ZmPUB41	Zm00001d015939	Ⅰ	6	6	2	motif4
ZmPUB42	Zm00001d016225	Ⅵ	1	0	0	motif1	motif4	motif3	motif10	motif5	motif2	motif2	motif5	motif2	motif10
ZmPUB43	Zm00001d016501	Ⅳ	2	1	2	motif1	motif4	motif3	motif2	motif5	motif2	motif5	motif2	motif2	motif10
ZmPUB44	Zm00001d016502	Ⅱ	1	0	0	0
ZmPUB45	Zm00001d016719	Ⅴ	1	0	0	motif1	motif4	motif3	motif5	motif10	motif10
ZmPUB46	Zm00001d016730	Ⅶ	1	0	0	motif1	motif4	motif3	motif5	motif10	motif5	motif10
ZmPUB47	Zm00001d016764	Ⅶ	1	0	0	motif1	motif4	motif3	motif2	motif10
ZmPUB48	Zm00001d017671	Ⅶ	1	0	0	motif1	motif4	motif3	motif10	motif5	motif10	motif5
ZmPUB49	Zm00001d017780	Ⅳ	5	6	3	motif1	motif4	motif3	motif10	motif5	motif10	motif10
ZmPUB50	Zm00001d017976	Ⅶ	1	0	0	motif1	motif4	motif3	motif5	motif2	motif10	motif10
ZmPUB51	Zm00001d035040	Ⅳ	4	4	2	motif1	motif4	motif3	motif10	motif5	motif2	motif5	motif2	motif5	motif2	motif5	motif2	motif5	motif2	motif10
ZmPUB52	Zm00001d035066	Ⅰ	8	7	2	motif1	motif3
ZmPUB53	Zm00001d035751	Ⅰ	8	7	1	motif1	motif3
ZmPUB54	Zm00001d038280	Ⅴ	1	0	0	motif1	motif4	motif3	motif10
ZmPUB55	Zm00001d038471	Ⅵ	1	0	1	motif8	motif1	motif4	motif3	motif5	motif2	motif2	motif2	motif10
ZmPUB56	Zm00001d019807	Ⅶ	1	0	0	motif1	motif4	motif3
ZmPUB57	Zm00001d020332	Ⅵ	1	0	0	motif8	motif1	motif4	motif3	motif10	motif5	motif2	motif2	motif5	motif2	motif5	motif2	motif10
ZmPUB58	Zm00001d020358	Ⅱ	1	0	0	motif1	motif3	motif2	motif5	motif2	motif5	motif2
ZmPUB59	Zm00001d020416	Ⅱ	7	11	7	motif6	motif7	motif9	motif1	motif4	motif3
ZmPUB60	Zm00001d021425	Ⅲ	4	3	1	motif1	motif4	motif3	motif10	motif10	motif10	motif10	motif2	motif10	motif10	motif10
ZmPUB61	Zm00001d012146	Ⅳ	5	5	2	motif10	motif1	motif4	motif3	motif5	motif2	motif5	motif2	motif2	motif2	motif10
ZmPUB62	Zm00001d012494	Ⅵ	1	0	0	motif8	motif1	motif4	motif3	motif5	motif2	motif2	motif2	motif10
ZmPUB63	Zm00001d044734	Ⅶ	1	0	0	motif1	motif4	motif3	motif10	motif5	motif10	motif10
ZmPUB64	Zm00001d045230	Ⅱ	8	7	2	motif6	motif7	motif9	motif1	motif4	motif3
ZmPUB65	Zm00001d045397	Ⅱ	8	8	2	motif6	motif7	motif9	motif1	motif4	motif3
ZmPUB66	Zm00001d045632	Ⅳ	4	3	2	motif8	motif1	motif4	motif3	motif10	motif5	motif2	motif5	motif2	motif5	motif2	motif5	motif5	motif2	motif10
ZmPUB67	Zm00001d045739	Ⅲ	4	3	2	motif1	motif4	motif3	motif10	motif5	motif10	motif10	motif5	motif5	motif10
ZmPUB68	Zm00001d045975	Ⅳ	3	2	2	motif1	motif4	motif3	motif10	motif10	motif10
ZmPUB69	Zm00001d047306	Ⅱ	16	15	2	motif9	motif1	motif3
ZmPUB70	Zm00001d048008	Ⅶ	1	0	0	motif1	motif4	motif3	motif5	motif10	motif5	motif10	motif10
ZmPUB71	Zm00001d023480	Ⅶ	3	2	0	motif1	motif4	motif3	motif5
ZmPUB72	Zm00001d023634	Ⅲ	2	2	2	motif1	motif4	motif3	motif10	motif10	motif5
ZmPUB73	Zm00001d024672	Ⅴ	1	0	0	motif1	motif4	motif3	motif2	motif5	motif2	motif10
ZmPUB74	Zm00001d025161	Ⅲ	2	1	0	motif1	motif4	motif3	motif5	motif5	motif2
ZmPUB75	Zm00001d025379	Ⅴ	1	0	0	motif1	motif4	motif3	motif5	motif10	motif10
ZmPUB76	Zm00001d025727	Ⅳ	2	2	3	motif1	motif4	motif3	motif2	motif5	motif5	motif2	motif2	motif10	motif10
ZmPUB77	Zm00001d026040	Ⅶ	1	0	1	motif1	motif4	motif3	motif10	motif5	motif10
ZmPUB78	Zm00001d000381	Ⅳ	4	3	2	motif8	motif1	motif4	motif3	motif10	motif5	motif2	motif5	motif2	motif5	motif2	motif5	motif2	motif5	motif2	motif10
ZmPUB79	Zm00001d000044	Ⅶ	3	2	0	motif1	motif4	motif5
