# Supplementary material for: Classification and Expression Profile of the U-Box E3 Ubiquitin Ligase Enzyme Gene Family in Maize (Zea mays L.)
Source: Plants (Basel). 2022 Sep 21;11(19):2459. doi: 10.3390/plants11192459 (PMC9573083; doi:10.3390/plants11192459)
Supplement: Supplementary file 1 [file plants-11-02459-s001.zip › Table S3.xlsx]

## Sheet: Sheet1
Table S3 Ten motifs identified in the maize PUB gene family
Motif	Width	Best possible match
1	29	CPISLELMRDPVIVATGQTYERASIERWL
2	21	KEBAAAALFNLSINEENKARI
3	15	LTPNHALRRLIQEWC
4	15	GHRTCPVTRQPLANT
5	15	VEAGAVPALVELLSS
6	78	GEGGFGSVYKGKLRNTTVAIKVLNPDSLQGQSQFEQEVEILSRVRHPNLVTLLGACPEALCLVYEYLPNGSLEDRLQC
7	41	PLPWQVRFRIIYEVCSALIFLHSNKPHPVVHGDLKPANILL
8	62	REKVLKKFRDVTAQLEQALAGLPYDELDISDEVREQVELVHAQLKRAKERSDSPDDELFNDL
9	45	TTLYKTTAPVGTFAYMDPEYQRTGELTPKSDVYSLGIVILRLLTG
10	26	VPSLVELLRSGSPRAREKAVSALRKL
