# Supplementary material for: Classification and Expression Profile of the U-Box E3 Ubiquitin Ligase Enzyme Gene Family in Maize (Zea mays L.)
Source: Plants (Basel). 2022 Sep 21;11(19):2459. doi: 10.3390/plants11192459 (PMC9573083; doi:10.3390/plants11192459)
Supplement: Supplementary file 1 [file plants-11-02459-s001.zip › Table S4.xlsx]

## Sheet: Sheet1 (4)
Table S4. Cis-regulatory element analysis in ZmPUB genes
Gene name	Gene ID	Core promoter element			Hormone responsive element																			Biotic and abiotic stress responsive element Light responsive element
		CAAT-box	TATA-box	A-box	TGACG-motif	as-1	CGTCA-motif	AAGAA-motif	MYC	CCAAT-box	ERE	DRE	ABRE	ABRE3a	ABRE4	TCA-element	W box	GARE-motif	P-box	TATC-box	TGA-element	AuxRR-core	TGA-box	MYB2AT	Myb	DRE core	MBS	MYB	ARE	GC-motif	LTR	Y-box	STRE	W box	WUN-motif	WRE3	Box III	ACTCATCCT sequence	box S	TC-rich repeats	AT-rich sequence	F-box	G-box	Box 4	ATC-motif	TCCC-motif	GATA-motif	GA-motif	I-box
ZmPUB1	Zm00001d028294	23	18	1	1	1	1	2	2	0	0	0	4	0	0	0	0	0	1	0	0	0	0	1	1	0	1	1	1	3	1	0	6	2	0	0	0	0	0	0	1	1	3	0	0	1	0	0	0
ZmPUB2	Zm00001d028374	14	37	0	5	5	5	0	3	1	2	0	2	0	0	1	0	0	1	0	0	0	0	0	2	1	1	1	2	3	1	0	0	1	0	0	0	0	0	1	0	0	3	1	0	0	0	0	0
ZmPUB3	Zm00001d028623	7	13	3	7	7	7	0	1	1	2	0	6	0	0	0	0	2	0	0	0	0	2	2	1	0	0	4	4	0	4	0	2	0	0	1	0	0	0	0	0	0	5	0	0	0	1	0	1
ZmPUB4	Zm00001d029561	11	24	1	0	0	0	0	1	0	0	0	1	0	0	0	0	0	0	0	0	0	0	1	0	2	0	3	0	5	0	0	3	0	0	0	0	0	0	0	0	0	1	2	0	2	0	0	0
ZmPUB5	Zm00001d029829	25	12	0	1	1	1	0	6	1	0	0	1	0	0	1	3	0	1	0	1	0	0	0	1	0	0	0	1	0	0	0	1	0	0	1	0	0	0	0	0	0	0	0	1	0	0	0	0
ZmPUB6	Zm00001d029847	25	20	0	1	1	1	0	0	2	0	0	0	0	0	0	0	0	0	1	1	0	0	1	4	0	2	2	3	0	0	0	0	0	0	1	0	0	0	0	0	0	0	2	0	0	0	0	0
ZmPUB7	Zm00001d030251	30	22	0	1	1	1	0	1	0	2	0	6	0	0	0	1	1	0	0	1	0	0	1	1	0	1	2	3	0	0	0	3	0	0	2	1	0	1	0	0	0	4	0	0	0	0	0	1
ZmPUB8	Zm00001d030732	18	49	1	0	0	0	0	1	0	2	0	4	0	0	0	0	0	0	0	2	0	0	1	4	1	0	3	2	0	0	0	1	0	1	0	0	0	1	0	0	0	5	0	0	2	0	0	1
ZmPUB9	Zm00001d031263	0	10	1	0	0	0	0	0	0	0	1	1	0	0	0	0	0	0	0	0	0	0	2	0	0	0	0	0	0	0	0	0	0	0	0	0	0	0	0	0	0	0	0	0	0	0	0	0
ZmPUB10	Zm00001d032264	18	24	1	0	0	0	0	6	1	1	0	3	1	1	0	0	0	0	0	1	0	0	0	5	0	0	5	1	0	0	0	0	0	0	0	0	0	0	0	1	0	2	0	0	0	0	0	0
ZmPUB11	Zm00001d001769	26	106	0	1	1	1	0	4	0	0	1	3	0	0	0	3	0	1	0	2	0	0	0	3	0	1	2	1	0	0	0	1	3	0	0	0	0	0	0	0	0	3	4	0	0	0	0	1
ZmPUB12	Zm00001d002498	23	45	0	1	1	1	0	0	1	1	0	0	0	0	1	1	0	1	0	1	0	0	0	1	1	0	1	1	0	2	0	2	0	0	1	0	0	0	0	0	0	0	0	0	0	0	0	1
ZmPUB13	Zm00001d002541	16	8	11	5	5	5	0	1	0	0	0	3	0	0	0	0	0	1	0	0	0	0	1	1	0	1	1	0	0	0	0	3	0	0	0	0	0	0	0	0	0	3	0	0	0	2	0	0
ZmPUB14	Zm00001d002693	27	10	0	3	3	3	1	7	0	0	0	2	0	0	0	0	2	1	0	0	1	0	3	1	2	0	5	1	1	0	0	2	0	1	0	0	0	0	0	0	0	0	1	0	0	0	0	0
ZmPUB15	Zm00001d003229	16	26	1	1	1	1	2	1	0	1	0	4	0	0	1	0	0	0	0	2	0	0	0	0	1	0	2	3	0	0	0	2	0	0	0	0	0	0	0	0	0	3	1	0	1	0	0	1
ZmPUB16	Zm00001d003621	25	12	1	0	1	1	0	2	0	0	0	0	0	0	0	0	0	2	0	1	1	0	0	2	2	0	2	2	0	1	0	2	0	0	1	1	0	0	0	0	0	0	1	0	0	2	0	1
ZmPUB17	Zm00001d003624	43	26	1	2	2	2	2	2	0	0	0	1	0	0	4	0	0	2	0	1	1	0	1	1	2	0	4	2	0	2	0	6	0	0	3	1	0	0	1	0	0	1	1	0	1	2	0	1
ZmPUB18	Zm00001d003745	0	25	2	3	3	3	0	1	1	1	0	0	0	0	0	2	0	0	0	1	0	0	0	1	0	1	4	2	1	0	1	2	0	0	1	0	0	0	0	0	0	0	4	0	0	1	0	0
ZmPUB19	Zm00001d005699	6	2	2	2	2	2	0	0	0	0	0	2	0	0	1	0	0	0	0	0	0	0	1	1	0	0	4	0	1	0	0	4	0	0	0	0	0	0	1	0	0	1	0	0	1	0	0	0
ZmPUB20	Zm00001d039302	13	3	1	0	2	2	0	1	1	3	0	12	0	0	0	0	0	0	0	1	0	1	0	2	0	0	2	0	2	1	0	13	0	0	0	0	0	0	0	0	0	9	1	0	0	0	0	0
ZmPUB21	Zm00001d039722	12	3	0	0	2	2	0	1	0	0	0	0	0	0	0	0	0	0	0	1	0	0	0	2	0	0	2	2	0	0	0	3	0	1	0	0	0	0	0	0	0	1	1	0	0	0	0	0
ZmPUB22	Zm00001d041098	15	26	1	0	1	1	0	1	0	1	0	3	2	2	0	0	0	0	0	1	0	0	0	6	0	0	6	3	0	0	0	0	0	0	0	0	0	0	0	0	0	3	0	0	0	0	0	0
ZmPUB23	Zm00001d041548	30	13	3	0	0	0	0	5	0	0	0	3	1	1	0	1	0	0	0	0	0	0	0	1	0	0	1	1	0	0	0	6	0	0	0	0	0	0	0	0	1	4	0	0	0	0	0	0
ZmPUB24	Zm00001d042480	10	17	2	0	0	0	0	2	0	0	0	2	0	0	0	1	0	0	0	1	0	0	0	4	1	0	4	0	3	1	0	2	0	1	0	0	0	0	0	0	0	2	0	0	0	0	1	0
ZmPUB25	Zm00001d042608	23	13	3	0	0	0	0	5	0	1	0	2	2	2	0	1	0	1	0	0	0	0	0	9	0	0	9	1	0	0	0	4	0	0	0	0	0	0	0	0	0	2	0	0	0	0	0	0
ZmPUB26	Zm00001d042738	30	19	0	0	1	1	0	3	1	0	0	3	2	2	0	2	0	0	0	1	0	0	0	1	1	0	1	0	0	0	0	1	0	0	0	0	0	0	0	0	0	4	0	0	0	0	0	0
ZmPUB27	Zm00001d043043	24	2	0	0	3	3	0	5	0	0	0	3	0	0	0	1	0	0	0	0	1	0	0	3	3	0	3	1	2	0	0	5	0	0	0	0	0	0	0	1	0	6	0	0	0	0	0	0
ZmPUB28	Zm00001d049695	30	32	0	0	0	0	0	3	0	1	0	0	0	0	0	1	1	0	0	0	0	0	0	10	0	0	10	3	0	0	0	3	0	0	0	0	0	0	0	0	0	1	0	1	0	1	0	1
ZmPUB29	Zm00001d049708	12	12	1	0	3	3	0	2	1	0	0	3	0	0	0	0	0	0	0	0	1	0	0	2	2	0	2	1	1	0	0	7	0	2	2	0	0	0	0	0	0	3	1	0	0	0	0	0
ZmPUB30	Zm00001d050308	25	30	3	0	3	3	0	4	1	0	0	10	2	2	0	0	1	0	0	0	1	0	0	2	1	0	2	0	0	0	0	4	0	0	0	0	0	0	0	0	0	13	0	0	0	1	0	0
ZmPUB31	Zm00001d050689	23	26	0	0	4	4	0	3	0	0	0	2	0	0	0	2	0	0	0	1	0	0	0	9	0	0	9	3	1	0	0	0	0	0	0	0	0	0	0	0	0	2	1	0	1	0	0	0
ZmPUB32	Zm00001d050712	11	14	0	0	1	1	0	4	3	0	0	5	1	1	0	0	1	0	0	2	0	0	0	4	0	0	4	0	1	0	0	6	0	0	1	0	0	1	0	0	0	6	1	0	1	2	0	0
ZmPUB33	Zm00001d051091	21	46	0	0	2	2	0	0	1	1	0	2	1	1	0	0	0	1	0	0	0	0	0	7	0	0	7	3	1	0	0	4	0	0	0	0	0	0	0	0	0	2	2	0	0	0	0	0
ZmPUB34	Zm00001d051397	19	40	1	0	2	2	0	1	1	1	0	1	0	0	0	0	0	0	0	1	0	0	0	3	0	0	3	3	0	0	0	1	0	0	1	0	0	0	0	0	0	2	1	0	0	2	0	0
ZmPUB35	Zm00001d051704	20	29	1	0	1	1	0	0	0	0	0	1	0	0	0	1	2	0	0	0	0	0	0	6	0	0	6	2	0	1	0	1	0	0	1	0	0	0	0	0	0	1	1	1	0	0	0	0
ZmPUB36	Zm00001d051829	20	139	0	0	4	4	0	3	0	0	0	1	1	1	0	2	0	0	0	0	0	0	0	2	1	0	2	4	3	1	0	5	0	0	0	0	0	1	0	0	0	1	0	0	0	0	0	0
ZmPUB37	Zm00001d051875	25	42	0	0	0	0	0	3	0	2	0	1	0	0	0	0	0	1	0	0	0	0	0	6	0	0	6	1	0	1	0	2	0	0	0	0	0	0	0	1	0	3	0	0	0	3	0	0
ZmPUB38	Zm00001d053587	29	8	0	0	2	2	0	5	0	0	0	0	0	0	0	1	0	2	0	0	0	0	0	5	0	0	5	2	0	1	1	4	0	0	0	0	0	0	0	0	0	0	2	0	0	0	0	0
ZmPUB39	Zm00001d053544	18	22	1	0	4	4	0	1	0	0	0	1	0	0	0	1	0	0	0	1	0	0	0	3	0	0	3	2	2	0	0	1	0	0	1	0	0	0	0	0	0	3	1	0	0	0	0	0
ZmPUB40	Zm00001d014845	22	33	0	1	1	1	0	3	0	3	0	0	0	0	0	0	2	1	0	1	0	0	2	1	0	0	8	0	0	0	0	9	0	0	0	0	0	0	1	0	0	1	0	0	1	1	0	0
ZmPUB41	Zm00001d015939	20	49	0	2	2	2	0	1	0	1	0	0	0	0	0	0	0	1	0	0	0	0	0	1	0	0	6	3	0	0	0	1	0	0	1	0	0	1	0	0	0	1	2	0	0	1	0	1
ZmPUB42	Zm00001d016225	15	40	2	2	2	2	1	1	1	3	0	1	0	0	0	1	0	0	0	1	0	0	0	1	0	0	0	2	2	1	0	1	0	0	0	0	0	1	0	0	0	2	1	0	0	0	1	0
ZmPUB43	Zm00001d016501	16	43	0	3	3	3	0	2	1	1	0	4	0	0	0	0	0	1	0	0	0	0	0	2	0	1	2	2	0	0	0	2	0	0	1	0	0	0	3	0	0	5	3	1	0	0	0	0
ZmPUB44	Zm00001d016502	17	44	0	2	2	2	0	2	1	1	0	4	0	0	0	0	0	1	0	0	0	0	0	2	0	1	1	2	0	0	0	0	0	0	3	0	0	0	3	0	0	5	3	1	0	0	0	0
ZmPUB45	Zm00001d016719	13	89	0	3	3	3	2	1	0	0	0	1	0	0	1	2	0	0	1	1	1	0	1	2	0	2	3	1	0	0	0	2	0	2	1	0	0	0	1	0	0	1	0	1	0	0	0	0
ZmPUB46	Zm00001d016730	10	13	1	3	3	3	0	1	2	1	0	4	0	0	0	0	0	0	0	0	0	0	0	4	0	1	1	0	0	0	0	3	0	1	1	0	0	0	0	0	0	6	2	0	0	0	0	0
ZmPUB47	Zm00001d016764	14	28	1	2	2	2	0	1	0	0	0	3	0	0	0	1	1	0	0	0	0	0	4	2	2	1	1	1	0	0	0	4	0	0	5	0	0	0	0	0	0	3	3	0	0	1	0	1
ZmPUB48	Zm00001d017671	29	12	1	2	2	2	2	3	0	0	0	2	0	0	0	1	0	0	0	1	0	0	0	2	0	2	1	0	1	0	0	0	0	0	0	0	0	0	0	0	0	2	1	0	0	0	0	0
ZmPUB49	Zm00001d017780	16	11	0	1	1	1	1	0	2	1	0	8	0	0	0	0	0	0	0	0	0	0	0	1	2	0	2	0	1	2	0	1	0	0	2	0	0	0	0	0	0	8	1	0	2	0	0	0
ZmPUB50	Zm00001d017976	19	35	1	3	3	3	0	3	1	0	0	1	0	0	0	1	0	0	0	1	0	0	2	0	1	0	0	0	0	2	0	5	0	0	1	0	0	1	0	0	0	0	0	0	0	0	0	1
ZmPUB51	Zm00001d035040	13	9	2	0	5	5	0	2	0	0	0	4	0	0	0	3	0	0	0	1	0	0	0	4	3	0	4	1	1	0	0	2	0	0	0	0	0	1	0	0	0	3	0	0	0	1	0	1
ZmPUB52	Zm00001d035066	27	49	0	0	4	4	0	5	0	0	0	4	0	0	0	1	0	0	0	0	0	0	0	3	1	0	3	0	0	0	0	1	0	0	1	0	0	0	0	0	0	2	0	0	0	0	0	0
ZmPUB53	Zm00001d035751	24	9	0	2	2	2	0	5	3	0	0	2	0	0	0	0	0	0	0	0	0	0	0	6	2	0	6	1	0	1	0	2	0	0	1	0	0	0	0	0	0	2	0	0	0	0	0	1
ZmPUB54	Zm00001d038280	28	14	0	2	2	2	0	4	1	0	0	0	0	0	0	1	0	1	0	1	0	0	0	1	1	0	1	0	0	0	0	3	0	0	1	0	0	0	0	0	0	0	2	1	0	0	0	0
ZmPUB55	Zm00001d038471	11	33	1	1	1	1	0	5	0	1	0	2	1	1	0	0	0	0	0	1	0	0	0	6	0	0	6	0	1	0	0	3	0	0	1	0	0	1	0	0	0	3	0	0	1	0	0	0
ZmPUB56	Zm00001d019807	26	14	0	1	1	1	1	2	0	0	0	1	0	0	0	0	0	0	0	1	0	0	0	0	1	0	4	2	2	1	0	4	0	0	0	0	1	0	0	0	0	1	0	0	0	0	0	1
ZmPUB57	Zm00001d020332	17	27	0	1	1	1	1	3	0	0	0	6	0	0	0	0	0	0	1	0	0	0	0	0	0	0	4	1	0	1	0	1	0	0	2	0	0	0	1	0	0	11	0	1	0	1	0	0
ZmPUB58	Zm00001d020358	14	24	4	2	2	2	0	2	1	1	0	0	0	0	0	0	0	0	0	0	0	0	2	0	0	0	2	2	1	0	0	4	0	0	1	0	0	0	0	0	0	0	1	0	0	2	0	0
ZmPUB59	Zm00001d020416	26	19	0	3	3	3	1	4	1	1	0	1	0	0	0	0	1	0	0	0	0	0	1	0	1	0	1	0	1	0	0	2	0	0	1	0	0	0	0	0	0	1	0	0	1	0	1	0
ZmPUB60	Zm00001d021425	18	15	0	3	3	3	0	2	0	0	0	4	0	0	1	0	0	0	0	0	0	0	1	0	1	0	3	1	1	0	0	2	0	0	0	0	0	0	1	0	0	5	3	0	0	0	0	1
ZmPUB61	Zm00001d012146	25	27	0	0	0	0	1	0	0	0	0	0	0	0	1	0	2	0	0	2	0	0	3	0	0	0	6	1	1	0	0	5	0	0	0	0	0	0	1	0	0	2	1	0	0	0	0	0
ZmPUB62	Zm00001d012494	18	21	2	3	3	3	0	0	1	0	0	1	0	0	1	0	0	0	0	0	0	0	0	1	2	1	0	1	0	1	0	2	0	0	1	0	0	0	1	0	0	1	2	0	1	0	1	0
ZmPUB63	Zm00001d044734	12	21	0	5	5	5	0	1	1	0	0	4	0	0	0	1	0	1	0	0	0	0	0	4	3	0	4	3	2	1	0	3	0	0	0	0	0	0	0	0	0	4	2	0	1	0	0	1
ZmPUB64	Zm00001d045230	20	8	5	3	3	3	0	2	1	1	0	0	0	0	0	1	0	2	0	0	0	0	0	1	1	0	1	1	1	0	0	7	0	0	0	0	0	0	0	0	1	2	0	0	0	1	0	0
ZmPUB65	Zm00001d045397	25	24	2	2	2	2	0	2	0	0	0	2	0	0	0	0	0	1	1	0	1	0	0	5	0	0	5	1	1	0	0	3	0	0	0	0	0	0	0	0	1	2	0	0	0	0	1	0
ZmPUB66	Zm00001d045632	23	40	0	1	1	1	0	1	0	0	0	3	0	0	0	1	0	0	0	1	1	0	0	4	1	0	4	3	0	0	0	1	0	1	1	0	0	0	0	0	0	3	4	0	2	0	0	0
ZmPUB67	Zm00001d045739	17	23	1	0	0	0	0	4	3	1	0	5	1	1	0	1	0	0	0	1	0	0	0	3	1	0	3	0	0	0	0	2	0	1	0	0	0	0	0	0	0	6	0	0	0	0	0	0
ZmPUB68	Zm00001d045975	18	21	2	2	2	2	0	2	1	1	0	1	1	1	0	1	2	0	0	2	0	0	0	6	1	0	6	0	1	0	0	3	0	0	0	0	0	0	0	0	0	5	0	0	0	0	0	0
ZmPUB69	Zm00001d047306	20	53	0	1	1	1	0	1	0	2	0	4	1	1	0	0	0	0	0	0	0	0	0	6	1	0	6	0	0	1	0	1	0	0	1	0	0	0	0	0	0	4	0	0	0	0	0	0
ZmPUB70	Zm00001d048008	16	10	4	3	3	3	0	1	0	0	0	5	0	0	0	1	1	0	0	1	0	0	0	1	1	0	1	0	1	0	0	7	0	0	1	0	0	1	0	0	0	4	0	0	0	0	0	0
ZmPUB71	Zm00001d023480	17	13	1	3	3	3	0	6	0	0	0	6	0	0	0	0	0	1	0	1	0	0	0	2	1	2	2	1	0	1	0	5	2	0	1	0	0	0	0	0	1	7	1	0	0	0	0	0
ZmPUB72	Zm00001d023634	36	16	2	1	1	1	0	2	1	0	0	1	0	0	0	1	0	0	0	0	0	0	2	2	0	2	4	0	0	2	0	1	0	1	1	0	0	0	2	0	0	0	4	0	0	0	1	0
ZmPUB73	Zm00001d024672	24	12	2	3	3	3	0	0	0	0	0	0	0	0	0	1	0	0	0	0	0	0	0	1	1	1	1	2	0	0	0	3	0	0	1	0	0	0	0	0	0	1	2	0	0	1	0	2
ZmPUB74	Zm00001d025161	25	69	0	2	2	2	1	1	0	2	0	2	0	0	0	0	0	2	0	0	2	0	0	1	0	0	0	2	0	0	0	1	0	0	1	0	0	0	2	1	1	2	0	0	1	0	1	1
ZmPUB75	Zm00001d025379	15	31	0	0	0	0	1	2	0	0	0	3	0	0	0	1	0	0	0	0	0	0	2	2	1	1	3	2	0	0	0	2	0	0	1	0	0	0	0	0	0	3	0	0	0	0	2	0
ZmPUB76	Zm00001d025727	22	16	2	2	2	2	0	4	0	1	0	3	0	0	0	0	0	0	0	0	1	0	2	3	1	2	3	0	1	0	0	0	0	1	1	0	0	1	0	0	0	2	0	0	0	0	0	0
ZmPUB77	Zm00001d026040	27	24	1	1	1	1	0	1	0	0	0	2	0	0	0	0	0	0	0	0	0	0	2	1	0	1	6	1	0	0	0	4	0	0	1	0	0	0	0	0	0	4	0	0	0	0	0	0
ZmPUB78	Zm00001d000381	16	115	2	1	1	1	1	4	1	0	0	4	0	0	0	0	0	1	0	1	0	0	1	2	3	1	1	2	1	0	0	5	0	0	3	0	0	0	0	0	0	5	0	0	0	0	0	0
ZmPUB79	Zm00001d000044	23	45	2	2	2	2	2	2	0	0	0	1	0	0	0	0	0	0	0	0	0	0	1	3	1	1	1	0	0	0	0	1	0	0	0	0	0	0	0	0	1	1	1	1	1	0	0	0
[truncated: 46 more columns]
