# Supplementary material for: Classification and Expression Profile of the U-Box E3 Ubiquitin Ligase Enzyme Gene Family in Maize (Zea mays L.)
Source: Plants (Basel). 2022 Sep 21;11(19):2459. doi: 10.3390/plants11192459 (PMC9573083; doi:10.3390/plants11192459)
Supplement: Supplementary file 1 [file plants-11-02459-s001.zip › Table S5.xlsx]

## Sheet: Sheet1
Table S5. Information of the cis-regulatory elements
Classification	Function	Name
Core promoter element	Co cis acting elements of promoter and enhancer region	CAAT-box	CAAT or CCAAT or CAAAT
	Core promoter elementof transcriptional regulation	TATA-box	TATA or TATAAAAT
	Cis acting regulating element	A-box	CCGTCC
Hormone responsive element	Methyl jasmonate responsive element	TGACG-motif	TGACG
	JA responsive element	as-1	TGACG
	JA responsive element	CGTCA-motif	CGTCA
	Methyl jasmonate responsive element	AAGAA-motif	GAAAGAA
	Ethylene responsive element	MYC	CATGTG or CATTTG or CAATTG
	Ethylene responsive element	CCAAT-box	CAACGG
	Ethylene responsive element	ERE	ATTTTAAA or ATTTCATA
	ABA responsive element	DRE	TACCGACAT
	ABA responsive element	ABRE	CGCACGTGTC or ACGTG or GCCGCGTGGC or AACCCGG or CACGTG or TACGTGTC
	ABA responsive element	ABRE3a	TACGTG
	ABA responsive element	ABRE4	CACGTA
	SA responsive element	TCA-element	CCATCTTTTT
	SA responsive element	W box	TTGACC
	GA responsive element	GARE-motif	TCTGTTG
	GA responsive element	P-box	CCTTTTG
	GA responsive element	TATC-box	TATCCCA
	IAA responsive element	TGA-element	AACGAC
	IAA responsive element	AuxRR-core	GGTCCAT
	IAA responsive element	TGA-box	TGACGTAA
Biotic and abiotic stress element (Stress responsive element)	Drought responsive element	MYB2AT	CAACAG
	Drought responsive element	Myb	TAACTG or CAACTG
	Drought responsive element	DRE core	GCCGAC
	Drought responsive element	MBS	CAACTG
	Drought responsive element	MYB	CAACCA or TAACCA
	Anaerobic responsive element	ARE	AAACCA
	Hypoxia responsive element	GC-motif	CCCCCG
	cold responsive element	LTR	CCGAAA
	cold responsive element	Y-box	TGTGGAGGAGCA
	Heat responsive element	STRE	AGGGG
	Trauma responsive element	W box	TTGACC
	Trauma responsive element	WUN-motif	AAATTACT or AAATTACTA
	Trauma responsive element	WRE3	CCACCT
	Salt stress responsive element	Box III	atCATTTTCACt
	Low osmotic pressure	ACTCATCCT sequence	ACTCATCCT
	Fungal inducible responsive element	box S	AGCCACC
	Defense and stress responsive element	TC-rich repeats	GTTTTCTTAC or ATTCTCTAAC
	Defense and stress responsive element	AT-rich sequence	TAAAATACT
	Hormonesabiotic stress responsive element	F-box	CTATTCTCATT
Biotic and abiotic stress element (Light responsive element)	Light responsive element	G-box	TACGTG or CACGAC or tcCACGTGTCACT or CACGTC or CACGTT or TAACACGTAG or GCCACGTGGA
	Light responsive element	Box 4	ATTAAT
	Light responsive element	ATC-motif	AGTAATCT
	Light responsive element	TCCC-motif	TCTCCCT
	Light responsive element	GATA-motif	GATAGGG or AAGATAAGATT
	Light responsive element	GA-motif	ATAGATAA
	Light responsive element	I-box	gGATAAGGTG or GTATAAGGCC
	Light responsive element	TCT-motif	TCTTAC
	Light responsive element	Sp1	GGGCGG
	Light responsive element	GT1-motif	GGTTAAT or GGTTAA
	Light responsive element	MRE	AACCTAA
	Light responsive element	Box II	ACACGTAGA
	Light responsive element	ACE	CTAACGTATT or GCGACGTACC
	Light responsive element	AE-box	AGAAACTT
	Light responsive element	ATCT-motif	AATCTAATCC
	Light responsive element	AT1-motif	AATTATTTTTTATT
	Light responsive element	chs-Unit 1	ACCTAACCCGC
	Light responsive element	chs-CMA2a	TCACTTGA
	Light responsive element	L-box	ATCCCACCTAC
	Light responsive element	3-AF1	TAAGAGAGGAA
	Light responsive element	CAG-motif	CTCTGCCTTTC
	Light responsive element	chs-CMA2c	ATGTACGTGGAGG
	Light responsive element	LS7	CAGATTTATTTTTA
	Light responsive element	Pc-CMA2c	GCCCACGCA
	Light responsive element	ACA-motif	AATCACAACCATA
	Light responsive element	LAMP-element	CCTTATCCA
	Light responsive element	Gap-box	CAAATGAA(A/G)A
Metabolic and growth related elements	Cell cycle regulatory element	MSA-like	(T/C)C(T/C)AACGG(T/C)(T/C)A or TCAAACGGT
	Gliadin metabolic regulatory element	O2-site	GTTGACGTGA or GATGACATGG
	endosperm formation regulatory element	GCN4_motif	TGAGTCA
	embryonic stem cell self-renewal regulation	OCT	CGCGGATC
	Seed specific element	RY-element	CATGCATG
	Flavonoid synthesis related element	MBSI	aaaAaaC(G/C)GTTA
	circadian regulatory element	circadian	CAAAGATATC
	Meristem expression related element	CAT-box	GCCACT
	Meristem expression related element	CCGTCC-box	CCGTCC
	Root specific regulatory element	motif I	gGTACGTGGCG
	Mesophyll cell differentiation	HD-Zip 1	CAAT(A/T)ATTG
	cAMP responsive element	CARE	CAACTCAC or CAACTCCC
	AT enriches the binding sites of DNA binding protein	AT-rich element	ATAGAAATCAA
Other elements	Function unknown	MYB-like sequence	TAACCA
	Function unknown	MYB recognition site	CCGTTG
	Function unknown	Myc	TCTCTTA
	Function unknown	DRE1	ACCGAGA
	Function unknown	TCA	TCATCTTCAT
	Function unknown	Box II -like sequence	TCCGTGTACCA
	Function unknown	AC-I	(T/C)C(T/C)(C/T)ACC(T/C)ACC
	Function unknown	re2f-1	GCGGGAAA
	Function unknown	CTAG-motif	ACTAGCAGAA
	Function unknown	plant_AP-2-like	CGACCAGG
	Function unknown	GC-repeat	GGCCTCGCCACG
	Function unknown	AP-1	TGAGTTAG
	Function unknown	4cl-CMA1c	CTTTACCAACCCCC
