# Supplementary material for: Classification and Expression Profile of the U-Box E3 Ubiquitin Ligase Enzyme Gene Family in Maize (Zea mays L.)
Source: Plants (Basel). 2022 Sep 21;11(19):2459. doi: 10.3390/plants11192459 (PMC9573083; doi:10.3390/plants11192459)
Supplement: Supplementary file 1 [file plants-11-02459-s001.zip › Table S6.xlsx]

## Sheet: Sheet1
Table S6 Expression profile of ZmPUB genes in root development
Gene Name	Gene ID	Root_DZ_3DAS	Root_MZ_and_EZ_3DAS	Root_Stele_3DAS	Primary_Root_GH_6DAS	Seminal_Roots_7DAS	Crown_Roots_Nodes1–3_V7	Crown_Roots_Node4_V7	Crown_Roots_Node5_V7	Crown_Roots_Node5_V13
ZmPUB1	Zm00001d028294	0.5	1.1	0.6	0.8	1.3	0.6	0.9	0.9	1.8
ZmPUB2	Zm00001d028374	0.4	0	0.1	2	0.1	0.1	0.1	0	0
ZmPUB3	Zm00001d028623	5.5	5.7	5.3	6.9	6.7	8.2	7.9	5.9	7.7
ZmPUB4	Zm00001d029561	10.9	14	14.3	12.2	13.1	15.1	13.6	13.9	12.2
ZmPUB5	Zm00001d029829	0	0	0	0.1	0	0.3	0.2	0	0
ZmPUB6	Zm00001d029847	1.1	0.1	0.1	0.7	1	2.4	2	0.3	0.9
ZmPUB7	Zm00001d030251	0	0	0	0.3	0.2	0.4	0.1	0	0
ZmPUB8	Zm00001d030732	7	4	6.2	5.6	5.8	10.5	10.3	8.4	10.4
ZmPUB9	Zm00001d031263	0.1	0	0	0	0	0.1	0	0	0
ZmPUB10	Zm00001d032264	0.6	0.4	0.4	0.4	0.6	0.5	0.2	0.1	0.4
ZmPUB71	Zm00001d023480	0	0	0	0	0	0	0	0	0
ZmPUB72	Zm00001d023634	0.5	0.7	0.6	0.9	0.6	0.6	0.6	0.5	0.8
ZmPUB73	Zm00001d024672	0.5	0	0	0.2	0.3	0.5	0.2	0.3	0.7
ZmPUB74	Zm00001d025161	0.2	0.1	0	0.1	0.2	0	0	0.1	0
ZmPUB75	Zm00001d025379	0.8	0.1	0.7	0.5	0.7	0.9	0.7	0.5	1.3
ZmPUB76	Zm00001d025727	0.4	0.5	0.4	0.3	0.9	2.5	2.6	0.4	0.8
ZmPUB77	Zm00001d026040	1.1	0	0	0.1	0.3	0.9	0.9	0.2	0.3
ZmPUB11	Zm00001d001769	0.4	0	0	0.7	0.1	0	0	0	0
ZmPUB12	Zm00001d002498	0.6	0.1	0.2	0.1	0.6	1	1.1	0.1	0.3
ZmPUB13	Zm00001d002541	0	0	0	0	0	0	0.1	0	0
ZmPUB14	Zm00001d002693	0.3	0.8	0.4	0.6	0.6	0.4	0.6	0.5	0.3
ZmPUB15	Zm00001d003229	0	0	0	0	0	0	0	0	0.1
ZmPUB16	Zm00001d003621	4.4	5.5	4	4.5	7.7	10.9	10.1	4.5	7.6
ZmPUB17	Zm00001d003624	0	0.1	0	0.2	0.1	0	0	0	0.2
ZmPUB18	Zm00001d003745	0.3	0.3	0.1	0.3	0.4	0.4	0.2	0.1	0.2
ZmPUB19	Zm00001d005699	0.1	0	0	0	0.1	0	0.1	0	0.5
ZmPUB20	Zm00001d039302	0.1	0	0	0.1	0.2	1.2	0.5	0.1	0
ZmPUB21	Zm00001d039722	0	0	0	0	0	0	0	0	0
ZmPUB22	Zm00001d041098	4.5	2.2	5.4	4.4	3.8	6.3	6.2	5.5	6.1
ZmPUB23	Zm00001d041548	7.1	3.9	5.7	4.8	6	12.7	10	7.4	10.4
ZmPUB24	Zm00001d042480	5.4	6.7	5	5.7	6	8.1	9.1	5.8	9.3
ZmPUB25	Zm00001d042608	3.2	1.7	2.6	2.3	2.1	2.8	2.7	1.7	2.8
ZmPUB26	Zm00001d042738	0	0.2	0.1	0.1	0.2	0.2	0.1	0	0.3
ZmPUB27	Zm00001d043043	6	2.6	1.1	10	4.4	1.4	0.9	0.9	1.9
ZmPUB28	Zm00001d049695	0	0	0	0	0	0	0	0	0
ZmPUB29	Zm00001d049708	3.5	3	3.9	4	4.3	5.4	4.8	4.2	4.5
ZmPUB30	Zm00001d050308	0.4	0.1	0.1	0.6	0.1	0.1	0.1	0	0.1
ZmPUB31	Zm00001d050689	0.3	0	0.1	0.2	0	0	0	0	0
ZmPUB32	Zm00001d050712	1.1	0.9	0.6	0.7	0.7	0.2	0.2	0.2	0.9
ZmPUB33	Zm00001d051091	0	0	0	0	0	0	0	0	0
ZmPUB34	Zm00001d051397	1.1	0.3	0.3	0.3	1	2	1.6	0.2	0.4
ZmPUB35	Zm00001d051704	11.9	0.1	2.1	4.9	6.1	2.1	2.2	2.4	4.5
ZmPUB36	Zm00001d051829	5.8	2.5	1.6	3	5.7	5.1	4.6	2.4	4.3
ZmPUB37	Zm00001d051875	0.3	0.9	0.7	0.3	0.6	2.1	1.8	0.5	1.2
ZmPUB39	Zm00001d053544	3.7	1.1	2.1	3	2.5	3.2	3.5	2.8	4
ZmPUB38	Zm00001d053587	0.3	0.3	0.2	0.5	0.2	0	0.2	0.3	0.1
ZmPUB40	Zm00001d014845	0.2	0.8	0.5	0.6	0.6	0.2	0.3	0.3	0.3
ZmPUB41	Zm00001d015939	0	0	0	0	0	0	0	0	0
ZmPUB42	Zm00001d016225	3.1	1.7	2.3	2.4	3.6	4.4	4.1	2.3	2.7
ZmPUB43	Zm00001d016501	28.1	8.9	13.9	20.5	19.3	19.5	19.9	18.7	32.9
ZmPUB44	Zm00001d016502	2.2	1.1	0.6	1.8	2.6	1.7	0.7	0.8	6.4
ZmPUB45	Zm00001d016719	0.5	0.2	0.1	1.4	0.1	0.1	0.1	0	0.1
ZmPUB46	Zm00001d016730	0.5	0.1	0.1	1.3	0	0	0.1	0	0
ZmPUB47	Zm00001d016764	0.8	0.2	0.2	0.9	0.6	0.2	0.1	0	0.6
ZmPUB48	Zm00001d017671	1.6	0.8	0.3	0.8	1.2	1.1	0.4	0.4	0.2
ZmPUB49	Zm00001d017780	11	2.3	11.5	12.6	5.3	7.9	8.3	9.6	8.3
ZmPUB50	Zm00001d017976	0.2	0	0.2	0.2	0.3	0.4	0.2	0.1	0.2
ZmPUB51	Zm00001d035040	5.4	4.4	4.4	4.7	5.4	7.9	6.2	4.3	5.6
ZmPUB52	Zm00001d035066	5.2	2	5.5	3.5	4.3	9.2	7.7	6	8.3
ZmPUB53	Zm00001d035751	6.8	3.5	5	4.3	5.9	8.9	8.2	6.7	8.1
ZmPUB54	Zm00001d038280	1.5	0.3	0.3	1	0.8	0.3	0.2	0.2	0.9
ZmPUB55	Zm00001d038471	2.3	1.4	0.6	8.8	1.8	0.9	0.5	0.5	0.7
ZmPUB56	Zm00001d019807	0	0	0	0	0	0	0	0	0
ZmPUB57	Zm00001d020332	0.6	0	0.1	0	0.1	0.1	0	0	0.4
ZmPUB58	Zm00001d020358	0.4	0.3	0.1	0.2	0.3	0.1	0.3	0.2	1.1
ZmPUB59	Zm00001d020416	0.4	0.6	0.6	0.5	0.5	0.4	0.5	0.5	0.4
ZmPUB60	Zm00001d021425	0	0	0	0	0	0.4	0.2	0	0
ZmPUB61	Zm00001d012146	3.8	1.2	3.9	1.6	2.3	2.3	2.8	4.7	7.8
ZmPUB62	Zm00001d012494	4.1	1.7	1.1	3.2	3.9	2.1	1.8	1.7	3.4
ZmPUB63	Zm00001d044734	0	0	0	0.1	0	0	0	0	0.1
ZmPUB64	Zm00001d045230	0.5	0.1	0.3	0.7	1	2.3	1.9	0.4	1.1
ZmPUB65	Zm00001d045397	1.1	0.8	0.9	1.6	2.3	2.8	2.8	1.2	2.1
ZmPUB66	Zm00001d045632	6.3	34.5	13.2	16.3	24.7	10.4	12.6	8.4	11.8
ZmPUB67	Zm00001d045739	1.7	1.1	1.2	1.1	2.4	5.7	5	2	3.1
ZmPUB68	Zm00001d045975	3.9	0.2	9	3.7	4.7	18.7	13	8.7	5.3
ZmPUB69	Zm00001d047306	5.9	7.7	8	8.5	7.2	4.9	6.4	7.6	4.7
ZmPUB70	Zm00001d048008	1.1	1.6	1	1.6	1.9	1.4	2.3	1	2.4
ZmPUB79	Zm00001d000044	0	0	0	0	0	0	0	0	0
ZmPUB78	Zm00001d000381	5.7	12.7	4.1	8.6	9.2	1.8	2.2	2.8	2.9
Note: Root_DZ_3DAS: Primary root differentiation zone after sowing (3DAS); Root_MZ_and_EZ_3DAS: Primary root meristematic zone after sowing (3DAS) ; Root_Stele_3DAS: Primary root Stele after sowing (3DAS) ; Primary_Root_GH_6DAS: Primary root after sowing(6DAS); Seminal_Roots_7DAS: Seminal root after sowing(7DAS); Whole postembryonic root system at developmental stage vegetative 7 (V7). Crown_Root…
Sekhon R S , Lin H , Childs K L , et al. Genome-wide atlas of transcription during maize development[J]. 2011, 66(4):553-563.
