# Supplementary material for: Classification and Expression Profile of the U-Box E3 Ubiquitin Ligase Enzyme Gene Family in Maize (Zea mays L.)
Source: Plants (Basel). 2022 Sep 21;11(19):2459. doi: 10.3390/plants11192459 (PMC9573083; doi:10.3390/plants11192459)
Supplement: Supplementary file 1 [file plants-11-02459-s001.zip › Table S7.xlsx]

## Sheet: Table S7
Table S7: Expression profileof ZmPUB genes in leaf development										Table S9: Expression of ZmPUB across a developmental gradient of maize leaf tissue. RNA-Seq data were extracted from previous study (Wang et al., 2014).
Gene Name	Gene ID	M1	M2	M3	M4	M5	M6	M7	M8	M9	M10	M11	M12	M13	M14	M15
ZmPUB1	Zm00001d028294	8.02514	5.84732	5.24832	4.71603	3.95481	4.82169	5.58751	3.78366	4.81921	5.24134	6.45618	7.38368	7.7028	8.42936	12.2056
ZmPUB2	Zm00001d028374	0.0827606	0	0.0439608	0.0310834	0.0837422	0	0	0	0.135947	0	0.141871	0.0367664	0.0370164	0	0
ZmPUB3	Zm00001d028623	8.38092	8.79941	10.7521	12.2386	10.4069	10.6953	10.3754	8.81215	8.97958	7.59515	8.01139	8.48448	10.2844	10.367	11.0294
ZmPUB4	Zm00001d029561	4.33613	3.61629	3.49759	2.67831	2.53562	0.625758	2.5094	2.67283	2.67754	2.17131	2.11381	2.47249	2.50609	3.12656	3.31291
ZmPUB5	Zm00001d029829	0	0	0	0.0310782	0.096984	0	0.20277	0.165252	0.276111	0.0310566	0.0396702	0	0	0.0656098	0.0643656
ZmPUB6	Zm00001d029847	0	0	0	0	0	0	0	0.155655	0	0	0	0	0	0	0
ZmPUB7	Zm00001d030251	0	0	0	0.0432788	0	0	0.116393	0.0993184	0.113782	0.18599	0.0603402	0.17734	0.140793	0	0
ZmPUB8	Zm00001d030732	6.04845	3.5322	2.87643	4.57589	2.82934	1.71085	3.41853	2.91197	3.62714	2.49016	2.96568	3.13594	2.98128	4.06577	6.86988
ZmPUB9	Zm00001d031263	0.0431728	0	0.0285176	0	0	0	0	0	0.0986426	0.030935	0.0431602	0.0876432	0	0.033964	0.187549
ZmPUB10	Zm00001d032264	7.60011	6.09458	5.19342	2.9137	2.02705	0.56286	1.76659	1.60978	0.93608	1.26002	1.59939	1.41621	1.24444	1.37177	0.98225
ZmPUB11	Zm00001d001769	0.0267424	0.0287966	0.136768	0.0586478	0.209317	0	0	0.159399	0.0511872	0.0761626	0.103409	0	0.131086	0.098905	0.0736394
ZmPUB12	Zm00001d002498	0	0	0	0	0	0	0	0	0	0	0	0	0	0	0
ZmPUB13	Zm00001d002541	0.0563216	0.0506794	0.077268	0.0911993	0.0268632	0	0	0.0755762	0	0.0147877	0.0140291	0.0667108	0.041439	0.0148932	0
ZmPUB14	Zm00001d002693	3.27667	1.0879	1.25074	1.35062	1.77449	8.37387	2.54734	4.57423	5.31171	5.31379	5.36718	6.3575	5.65063	6.85342	6.81194
ZmPUB15	Zm00001d003229	0	0	0	0	0	0	0	0	0	0	0	0	0	0	0
ZmPUB16	Zm00001d003621	0.774414	0.453111	0.170867	0.399217	0.306964	6.25829	0.827399	0.959773	1.08325	1.49226	1.26514	0.98954	1.19015	1.25124	1.6705
ZmPUB17	Zm00001d003624	1.73893e-06	0	0	0	0	0	0	0	0	0	0	0	0	0	0
ZmPUB18	Zm00001d003745	0.0233246	0.094239	0.131803	0.0541946	0.0386326	0	0	0	0	0	0	0	0	0.0254046	0
ZmPUB19	Zm00001d005699	8.82679	5.5813	3.88376	2.88035	0.980052	0.0595064	0.604526	0.0501126	0.033449	0	0.17568	0.0251714	0.597458	0.340833	0.250285
ZmPUB20	Zm00001d039302	0.0118073	0.0109006	0	0	0	0	0	0	0.0239456	0	0	0.0135902	0	0	0
ZmPUB21	Zm00001d039722	0	0.0562034	0.088978	0	0.0727136	0	0	0	0	0	0	0.0680488	0	0.0536572	0
ZmPUB22	Zm00001d041098	1.04191	0.708359	0.911565	0.981697	0.788751	2.92713	0.841496	0.432475	0.19573	0.380245	0.257925	0.271877	0.592697	0.618499	0.824806
ZmPUB23	Zm00001d041548	18.2813	16.2597	13.6741	16.2699	12.14	2.06812	15.2484	9.60473	9.87006	9.47919	9.94028	9.38602	9.28258	10.2925	14.6643
ZmPUB24	Zm00001d042480	7.44839	4.78984	4.03256	3.01839	2.18765	0.248698	1.45295	1.2355	0.495657	0.910721	1.17891	0.848467	1.54155	0.879426	1.42603
ZmPUB25	Zm00001d042608	0	0	0	0	0	0	0	0	0	0	0	0	0	0	0
ZmPUB26	Zm00001d042738	2.49072	0.497474	1.10822	0.410579	1.88596	0.303332	0.887128	1.32521	0.934434	1.68586	0.682599	0.714808	0.495258	0.973551	0.55264
ZmPUB27	Zm00001d043043	0	0	0	0	0.0256822	0	0	0	0	0	0	0	0	0	0
ZmPUB28	Zm00001d049695	0	0	0	0	0	0	0	0	0	0	0	0	0	0	0
ZmPUB29	Zm00001d049708	0.84534	0.898031	0.628499	0.634492	0.534655	4.26944	0.369431	0.200984	0.1044	0.131825	0.226522	0.395002	0.339781	0.441408	0.301909
ZmPUB30	Zm00001d050308	0	0.0669614	0.384489	0.818588	0.386963	0	0	0	0	0.0787946	0.0610804	0.0299094	0.229531	0.0215658	0.071603
ZmPUB31	Zm00001d050689	0.243451	0.965281	0.350273	0.331282	0.946625	0.130507	0.386966	0.327593	0.152858	0.156037	0.141911	0.0828902	0.448052	0.07495	0.0666924
ZmPUB32	Zm00001d050712	1.56431	4.15629	3.33404	3.48918	2.28754	3.17114	0.810894	1.45533	1.51497	1.3663	0.942292	1.50094	1.49284	1.16607	0.641492
ZmPUB33	Zm00001d051091	0	0	0	0	0	0	0	0	0	0	0	0	0	0	0
ZmPUB34	Zm00001d051397	0.0149682	0	0	0	0.0335654	0	0	0.0587662	0.163975	0	0.0308174	0.0246758	0	0.0242512	0
ZmPUB35	Zm00001d051704	0.0441356	0.150229	0.314481	1.92928	0.207326	0.0956464	0	0	0	0.0146171	0	0	0.0964828	0	0
ZmPUB36	Zm00001d051829	4.20014	8.28929	9.97562	9.73578	6.50151	0.889712	3.58874	3.55349	2.65908	3.77543	3.14658	2.14625	4.34024	2.39646	4.0364
ZmPUB37	Zm00001d051875	4.04765	2.78181	1.79735	3.12637	3.05268	0.734358	1.94748	0.743505	0.606028	0.502265	0.920517	0.3283	0.76599	0.393235	0.53387
ZmPUB38	Zm00001d053587	0.26785	0.619098	0.369493	0.713355	0.343596	0.116997	0.159295	0.120939	0.0524574	0.213588	0.0976634	0.158858	0.330279	0.0560042	0.291318
ZmPUB39	Zm00001d053544	2.18046	5.20042	7.42231	11.0052	10.5434	1.83572	6.08651	3.42551	2.90836	3.15328	4.2702	2.80598	4.17372	4.12588	5.06648
ZmPUB40	Zm00001d014845	0.333786	0.145658	0.0770886	0	0.0251348	0.0803376	0.119104	0.135755	0.0540306	0	0.0174715	0.0492458	0.03039	0.060621	0.0205272
ZmPUB41	Zm00001d015939	0.0620616	0.055259	0	0	0	0	0	0	0	0	0	0	0	0	0
ZmPUB42	Zm00001d016225	2.637	6.10479	6.58045	7.9089	5.8322	6.63509	7.03733	5.20776	3.88433	3.99972	5.76846	4.63608	6.39976	7.31144	9.18058
ZmPUB43	Zm00001d016501	24.4527	32.3906	43.0788	62.3057	48.6194	44.4249	41.4618	32.1641	33.4205	29.5483	33.7687	30.259	29.9591	31.2776	36.8872
ZmPUB44	Zm00001d016502	24.4527	32.3906	43.0788	62.3057	48.6194	44.4249	41.4618	32.1641	33.4205	29.5483	33.7687	30.259	29.9591	31.2776	36.8872
ZmPUB45	Zm00001d016719	1.4435	6.73177	11.742	12.1713	12.4619	19.5685	12.8648	15.016	15.854	14.5908	15.0031	11.109	8.68384	9.40101	12.3852
ZmPUB46	Zm00001d016730	0	0	0	0	0	0	0	0	0.0508238	0	0	0	0	0	0
ZmPUB47	Zm00001d016764	1.12759	0.927373	2.33989	1.2329	0.553156	0.0604768	0.203644	0.436908	0.502551	0.224736	0.416211	0.374742	0.69357	0.263467	0.337326
ZmPUB48	Zm00001d017671	0.110367	0.62828	0.504291	1.22867	0.520154	0.43845	1.46932	2.95382	2.8595	4.35093	5.78026	5.59231	3.10105	4.18108	6.47235
ZmPUB49	Zm00001d017780	1.67356	2.88065	3.77552	3.99433	3.98203	2.13174	4.10789	2.51325	1.95829	1.96473	1.7114	1.85694	2.12227	2.00677	3.40783
ZmPUB50	Zm00001d017976	0.0211644	0	0	0.117642	0.102691	0.0499234	0	0.263185	0.0671516	0.0858726	0.0431278	0.0884848	0.0319518	0	0.347406
ZmPUB51	Zm00001d035040	1.66541	2.71803	1.71126	1.89933	1.06806	0.209996	1.42726	0.671119	0.46892	0.500884	0.491767	0.339909	0.779083	0.833801	0.840655
ZmPUB52	Zm00001d035066	4.19936	3.9713	4.32544	6.72049	5.01	1.52604	6.3388	4.03202	5.28617	5.38049	3.11763	5.38091	5.55148	5.404	6.97026
ZmPUB53	Zm00001d035751	23.5133	12.6221	12.6422	12.6456	10.1031	11.0186	6.37745	5.37098	4.95622	5.10916	5.00736	5.67388	6.20943	5.41822	4.91425
ZmPUB54	Zm00001d038280	3.65852	5.25062	12.7286	14.1243	19.7194	15.9418	20.5713	23.3899	34.9045	37.9497	34.7973	33.1478	23.822	25.4889	29.8384
ZmPUB55	Zm00001d038471	9.62902	8.45858	8.49939	13.419	7.69853	0.906098	3.41047	2.57852	2.23656	1.84779	2.48097	1.90268	2.87757	2.07008	1.94953
ZmPUB56	Zm00001d019807	0	0	0	0.056457	0	0	0	0.149814	0	0	0	0	0	0	0
ZmPUB57	Zm00001d020332	0.0488375	0	0	0.0516394	0.196547	0	0	0	0.0323712	0.0702092	0.156798	0.133531	0.268456	0.178888	0.255195
ZmPUB58	Zm00001d020358	8.97319	5.63718	8.34145	9.72687	4.89086	4.84186	3.39378	4.0938	4.74217	4.34282	5.09523	3.64821	4.61765	5.15833	6.25775
ZmPUB59	Zm00001d020416	0.28099	0.221831	0.317207	0.12737	0.347128	0.0361448	0.150941	0.227154	0.335287	0.0567664	0.102316	0.130684	0.0737832	0.086705	0.018471
ZmPUB60	Zm00001d021425	0	0	0	0	0	0	0	0	0	0	0	0	0	0	0
ZmPUB61	Zm00001d012146	1.6281	1.06452	1.95956	2.75723	2.32898	1.24236	1.47661	1.94863	1.61123	1.31619	1.11525	1.49477	0.903121	1.3337	1.14679
ZmPUB62	Zm00001d012494	13.3047	11.4794	13.2757	15.3184	16.9766	13.9847	16.6482	15.6734	12.5624	14.7436	16.4318	14.9322	17.3406	19.5303	24.0267
ZmPUB63	Zm00001d044734	0	0.353869	1.3261	0.419898	0.428461	0	0.133517	0.11393	0.202522	0.364833	0.261487	0	0.102259	0	0.0810514
ZmPUB64	Zm00001d045230	0.234579	0.112421	0	0.385848	0.0984208	0	0	0.412822	0.0747404	0.354204	0.195096	0.399296	0.294806	0.150503	0.419655
ZmPUB65	Zm00001d045397	15.9283	12.5157	9.20657	10.1887	7.79534	2.91088	5.66282	5.64105	4.59347	5.75098	5.37857	5.02405	5.74203	3.8907	2.87905
ZmPUB66	Zm00001d045632	1.37254	0.638801	0.272646	0.557146	0.577345	0	0.383238	0.299997	0.828717	0.763103	0.65617	0.752326	0.623886	0.80409	1.28563
ZmPUB67	Zm00001d045739	2.78813	2.71979	1.44502	1.53404	1.206	0.419412	0.602942	1.09146	0.652027	0.668626	0.845689	0.711591	0.943866	1.08203	0.9757
ZmPUB68	Zm00001d045975	0.125081	0.251178	0.270005	0.672341	0.695923	0.103565	0	0.463288	0.441307	0.424118	0.287508	0.403467	0.298687	0.431573	0.581357
ZmPUB69	Zm00001d047306	2.76367	2.16646	3.03222	2.46092	1.61398	0.237158	1.15509	0.952414	0.934706	1.101	1.09754	0.976358	1.29467	0.953627	1.29924
ZmPUB70	Zm00001d048008	12.7667	9.45422	9.7997	9.81637	7.76046	9.61854	9.25268	6.60742	9.68364	11.8939	10.8634	9.99898	9.78045	10.8125	16.4669
ZmPUB71	Zm00001d023480	0	0	0	0	0.0480744	0	0	0	0	0.280001	0.206995	0	0	0	0
ZmPUB72	Zm00001d023634	4.91169	3.05494	2.08513	3.20576	2.54291	0.46076	1.96365	1.50478	1.56927	1.82518	1.82597	1.71715	1.96748	2.6966	2.52583
ZmPUB73	Zm00001d024672	1.63205	4.68874	6.3906	7.29242	3.09517	1.95538	1.78582	2.55973	3.04792	2.59495	3.4625	2.00253	2.36578	2.44384	3.07377
ZmPUB74	Zm00001d025161	0.0908934	0.0737695	0.663863	0.368309	0.222786	0.0400414	0.568219	0.381063	0.414642	0.773956	0.646105	0.780125	0.462161	0.702539	0.873279
ZmPUB75	Zm00001d025379	1.26921	2.41677	3.66921	3.78699	2.81085	0.0551564	0.676359	0.464618	1.14202	1.12363	1.14549	0.579023	0.898665	0.482622	1.39848
ZmPUB76	Zm00001d025727	0.310453	0.219983	0.112597	0.113483	0.0519088	0.0355806	0.145483	0.164547	0.0537118	0.140529	0.0616442	0.0660986	0.0227924	0.113191	0.153466
ZmPUB77	Zm00001d026040	0	0	0	0	0	0	0	0	0	0	0	0	0	0	0
ZmPUB78	Zm00001d000381	22.3511	14.8529	8.41953	7.89437	7.63703	2.70093	4.84629	3.17138	2.03697	1.42978	1.99913	1.1688	2.77011	1.49529	1.48809
ZmPUB79	Zm00001d000044	0.0370134	0	0	0	0	0	0	0	0	0	0	0.0482568	0	0	0
The bold represented highly expressed ZmPUB genes. RNA-Seq data were extracted from previous study (GSE54274,Wang et al., 2014).
