# Supplementary material for: Classification and Expression Profile of the U-Box E3 Ubiquitin Ligase Enzyme Gene Family in Maize (Zea mays L.)
Source: Plants (Basel). 2022 Sep 21;11(19):2459. doi: 10.3390/plants11192459 (PMC9573083; doi:10.3390/plants11192459)
Supplement: Supplementary file 1 [file plants-11-02459-s001.zip › Table S9.xlsx]

## Sheet: SHEET 1
Table S9 Expression profile of ZmPUB genes in abiotic stress
Gene Name	Control	Cold	Fold change	Control	Heat	Fold change	Control	Salt	Fold change	Control	UV	Fold change	Reproductive_Control	Reproductive_Drought	Fold change	Vegetative_Control	Vegetative_Drought	Fold change
ZmPUB1	5.1	5.1	0	5.1	1.3	-0.745098	5.1	1.68283	-0.670033	5.1	3.77954	-0.258914	8.8	1.5	-0.829545	2.7	1.7	-0.37037
ZmPUB2	0.1	0.4	3	0.1	0.2	1	0.1	0	-1	0.1	0.152878	0.52878	0.1	0	-1	0.1	1.5	14
ZmPUB3	7.8	11.9	0.525641	7.8	6.1	-0.217949	7.8	7.26038	-0.0691821	7.8	5.56133	-0.287009	13.5	16.9	0.251852	7.1	8.9	0.253521
ZmPUB4	8.4	10.7	0.27381	8.4	10.3	0.22619	8.4	10.6698	0.270214	8.4	9.39836	0.118852	13.1	15.8	0.206107	9.7	7.8	-0.195876
ZmPUB5	0	0	#DIV/0!	0	0	#DIV/0!	0	0.0411757	#DIV/0!	0	0.082795	#DIV/0!	0	0	#DIV/0!	0.7	0.5	-0.285714
ZmPUB6	0	0.1	#DIV/0!	0	0	#DIV/0!	0	0	#DIV/0!	0	0	#DIV/0!	0.1	0.3	2	0.2	0.2	0
ZmPUB7	0	0	#DIV/0!	0	0	#DIV/0!	0	0	#DIV/0!	0	0	#DIV/0!	0	0	#DIV/0!	0	0	#DIV/0!
ZmPUB8	2.8	2.8	0	2.8	2.9	0.0357143	2.8	4.63486	0.655307	2.8	3.77411	0.347896	12.5	20	0.6	12.7	11.5	-0.0944882
ZmPUB9	0	0	#DIV/0!	0	0	#DIV/0!	0	0	#DIV/0!	0	0	#DIV/0!	0	0	#DIV/0!	0	0	#DIV/0!
ZmPUB10	1	1.3	0.3	1	1.4	0.4	1	1.08201	0.08201	1	1.49407	0.49407	0.6	2.4	3	0.8	0.6	-0.25
ZmPUB11	0	0.2	#DIV/0!	0	0	#DIV/0!	0	0	#DIV/0!	0	0.535873	#DIV/0!	0	0	#DIV/0!	0	0	#DIV/0!
ZmPUB12	0	0	#DIV/0!	0	0	#DIV/0!	0	0	#DIV/0!	0	0	#DIV/0!	0	0	#DIV/0!	0	0	#DIV/0!
ZmPUB13	0.1	0.1	0	0.1	0	-1	0.1	0.0805136	-0.194864	0.1	0.0537866	-0.462134	0.2	0.5	1.5	0	0	#DIV/0!
ZmPUB14	0.9	0.3	-0.666667	0.9	0.5	-0.444444	0.9	2.00924	1.23249	0.9	0.720568	-0.199369	5.1	7.4	0.45098	0.7	0.8	0.142857
ZmPUB15	0	0	#DIV/0!	0	0.2	#DIV/0!	0	0	#DIV/0!	0	0	#DIV/0!	0.1	0.1	0	0.2	0.1	-0.5
ZmPUB16	3.7	4.1	0.108108	3.7	2.2	-0.405405	3.7	2.93874	-0.205746	3.7	3.48008	-0.0594378	7.2	6.8	-0.0555556	5.6	4	-0.285714
ZmPUB17	0.4	0.1	-0.75	0.4	0.1	-0.75	0.4	0.343259	-0.141852	0.4	0.52306	0.30765	1.8	0.2	-0.888889	0.2	0.1	-0.5
ZmPUB18	0	0	#DIV/0!	0	0	#DIV/0!	0	0	#DIV/0!	0	0.152479	#DIV/0!	0.1	0	-1	0	0	#DIV/0!
ZmPUB19	3.1	4.4	0.419355	3.1	2.3	-0.258065	3.1	1.66727	-0.462171	3.1	4.49137	0.448829	3.5	3	-0.142857	1.3	1.6	0.230769
ZmPUB20	0	0	#DIV/0!	0	0	#DIV/0!	0	0.0678857	#DIV/0!	0	0	#DIV/0!	0	0	#DIV/0!	0	0	#DIV/0!
ZmPUB21	0.3	0.1	-0.666667	0.3	0.2	-0.333333	0.3	0.112089	-0.62637	0.3	0.458283	0.52761	1	2.5	1.5	0.6	0.7	0.166667
ZmPUB22	3.7	3.3	-0.108108	3.7	2.2	-0.405405	3.7	3.62414	-0.0205027	3.7	3.50389	-0.0530027	5.9	10.4	0.762712	4.2	5.2	0.238095
ZmPUB23	6.2	5.6	-0.0967742	6.2	5.6	-0.0967742	6.2	8.01289	0.292402	6.2	5.25791	-0.15195	19.3	18.9	-0.0207254	16.2	15.8	-0.0246914
ZmPUB24	5	13	1.6	5	2	-0.6	5	3.79567	-0.240866	5	8.40209	0.680418	12.8	22.1	0.726562	4	5.9	0.475
ZmPUB25	0.8	0.5	-0.375	0.8	0.1	-0.875	0.8	0.376526	-0.529343	0.8	0.950241	0.187801	3.7	6.6	0.783784	0.8	2.9	2.625
ZmPUB26	0.1	0.1	0	0.1	0.1	0	0.1	0.13613	0.3613	0.1	0.413159	3.13159	0.1	0	-1	1.2	0.7	-0.416667
ZmPUB27	3	5	0.666667	3	0.3	-0.9	3	0.920864	-0.693045	3	18.5477	5.18257	3.7	7.2	0.945946	2.5	4.9	0.96
ZmPUB28	0	0	#DIV/0!	0	0	#DIV/0!	0	0	#DIV/0!	0	0	#DIV/0!	0	0	#DIV/0!	0	0	#DIV/0!
ZmPUB29	3.2	1	-0.6875	3.2	1.5	-0.53125	3.2	3.02031	-0.0561531	3.2	3.0659	-0.0419062	7.2	9.2	0.277778	3.7	2.8	-0.243243
ZmPUB30	0.2	1.1	4.5	0.2	2.7	12.5	0.2	1.24474	5.2237	0.2	0.464027	1.32014	0.3	1.3	3.33333	0.6	0.9	0.5
ZmPUB31	0.1	0.3	2	0.1	0.1	0	0.1	0.118641	0.18641	0.1	0	-1	0.6	0.1	-0.833333	0.6	3.8	5.33333
ZmPUB32	0.6	1.4	1.33333	0.6	0.3	-0.5	0.6	0.25083	-0.58195	0.6	0	-1	1.1	0.9	-0.181818	1.4	1.3	-0.0714286
ZmPUB33	0.3	0.5	0.666667	0.3	0.2	-0.333333	0.3	0.468476	0.561587	0.3	0	-1	0.9	0.6	-0.333333	0.3	0.6	1
ZmPUB34	0.1	0.3	2	0.1	0	-1	0.1	0.070492	-0.29508	0.1	0.212324	1.12324	0.7	0.2	-0.714286	0.2	0.3	0.5
ZmPUB35	0.3	0.2	-0.333333	0.3	0	-1	0.3	0.16999	-0.433367	0.3	0.352631	0.175437	0.1	0	-1	0.1	0	-1
ZmPUB36	2.2	1.1	-0.5	2.2	1.3	-0.409091	2.2	1.11402	-0.493627	2.2	1.4023	-0.362591	3.1	2.6	-0.16129	4.6	4.4	-0.0434783
ZmPUB37	1	1.3	0.3	1	0.4	-0.6	1	0.489424	-0.510576	1	1.24409	0.24409	2.1	0.9	-0.571429	0.1	0.3	2
ZmPUB39	2.6	2.3	-0.115385	2.6	3.1	0.192308	2.6	5.12081	0.969542	2.6	2.82749	0.0874962	2.5	1.9	-0.24	4.5	6.5	0.444444
ZmPUB38	0.4	0.2	-0.5	0.4	0.2	-0.5	0.4	0.225497	-0.436258	0.4	0.151015	-0.622463	0.4	0.5	0.25	0.1	0.1	0
ZmPUB40	0.2	0	-1	0.2	0	-1	0.2	0.0366883	-0.816558	0.2	0	-1	0.2	0.3	0.5	0.1	0.1	0
ZmPUB41	0	0	#DIV/0!	0	0	#DIV/0!	0	0	#DIV/0!	0	0	#DIV/0!	0	0	#DIV/0!	0	0.1	#DIV/0!
ZmPUB42	3.9	3.6	-0.0769231	3.9	3.3	-0.153846	3.9	7.03478	0.80379	3.9	5.27463	0.352469	2.9	4.7	0.62069	5.5	4	-0.272727
ZmPUB43	18.4	18.2	-0.0108696	18.4	18.2	-0.0108696	18.4	49.1236	1.66976	18.4	7.67698	-0.582773	33.5	45.4	0.355224	27.4	35.3	0.288321
ZmPUB44	8.4	9	0.0714286	8.4	5.9	-0.297619	8.4	27.1381	2.23073	8.4	8.17797	-0.0264321	28	40.8	0.457143	24.9	23.3	-0.064257
ZmPUB45	0.3	11.3	36.6667	0.3	1.5	4	0.3	7.94895	25.4965	0.3	6.25742	19.8581	0.8	1.6	1	3.2	13.2	3.125
ZmPUB46	0	0	#DIV/0!	0	0	#DIV/0!	0	0	#DIV/0!	0	1.73158	#DIV/0!	0.1	0	-1	0	0	#DIV/0!
ZmPUB47	0.4	0.6	0.5	0.4	0.5	0.25	0.4	1.87486	3.68715	0.4	0.661809	0.654523	1.2	1.4	0.166667	0.7	2.9	3.14286
ZmPUB48	0.3	0.2	-0.333333	0.3	1.5	4	0.3	0	-1	0.3	0.162232	-0.459227	0.1	0	-1	0.2	0.1	-0.5
ZmPUB49	6.6	19.2	1.90909	6.6	7.6	0.151515	6.6	4.46158	-0.324003	6.6	7.63585	0.156947	2.9	21.7	6.48276	9.1	9.7	0.0659341
ZmPUB50	0	0	#DIV/0!	0	0	#DIV/0!	0	0	#DIV/0!	0	0.754505	#DIV/0!	0.2	0	-1	0.1	0.1	0
ZmPUB51	5.1	4.4	-0.137255	5.1	2.4	-0.529412	5.1	4.44988	-0.127475	5.1	5.38228	0.055349	6.4	6.7	0.046875	6.5	9.2	0.415385
ZmPUB52	5.6	4.5	-0.196429	5.6	3.9	-0.303571	5.6	5.63074	0.00548929	5.6	2.54987	-0.544666	3.3	4.3	0.30303	5.4	5.2	-0.037037
ZmPUB53	5	3.6	-0.28	5	3.6	-0.28	5	3.21625	-0.35675	5	3.87659	-0.224682	4.8	8.9	0.854167	5.5	4.7	-0.145455
ZmPUB54	1.6	3.5	1.1875	1.6	1.1	-0.3125	1.6	1.11703	-0.301856	1.6	2.11261	0.320381	3.2	3.4	0.0625	8	11.9	0.4875
ZmPUB55	2.2	10.4	3.72727	2.2	5.4	1.45455	2.2	3.51661	0.598459	2.2	6.34303	1.8832	3.4	3.4	0	12.4	20.2	0.629032
ZmPUB56	0	0	#DIV/0!	0	0	#DIV/0!	0	0	#DIV/0!	0	0	#DIV/0!	0.3	0	-1	0.2	0.2	0
ZmPUB57	0.3	4.5	14	0.3	1.4	3.66667	0.3	25.747	84.8233	0.3	0.0922186	-0.692605	1.5	4.9	2.26667	1.9	12.5	5.57895
ZmPUB58	4.2	5.3	0.261905	4.2	1.8	-0.571429	4.2	2.15742	-0.486329	4.2	3.29592	-0.215257	2.5	2	-0.2	2.6	3	0.153846
ZmPUB59	0.6	0.3	-0.5	0.6	0.4	-0.333333	0.6	1.17806	0.963433	0.6	0.760415	0.267358	0.9	0.7	-0.222222	0.4	0.3	-0.25
ZmPUB60	0	0	#DIV/0!	0	0	#DIV/0!	0	0.035777	#DIV/0!	0	0	#DIV/0!	0	0	#DIV/0!	0	0	#DIV/0!
ZmPUB61	2.5	0.6	-0.76	2.5	0.8	-0.68	2.5	2.14774	-0.140904	2.5	2.22789	-0.108844	2.6	1.1	-0.576923	1.3	0.8	-0.384615
ZmPUB62	3.6	4	0.111111	3.6	1.2	-0.666667	3.6	2.22946	-0.380706	3.6	10.4453	1.90147	0.6	0.5	-0.166667	3.2	5.6	0.75
ZmPUB63	0	0.1	#DIV/0!	0	0.1	#DIV/0!	0	0	#DIV/0!	0	0.619632	#DIV/0!	0.1	0	-1	1	0.8	-0.2
ZmPUB64	0.8	0.9	0.125	0.8	0.7	-0.125	0.8	0.697844	-0.127695	0.8	0.912847	0.141059	4.6	9.4	1.04348	1.5	1.7	0.133333
ZmPUB65	3.8	5.4	0.421053	3.8	1.7	-0.552632	3.8	2.11731	-0.442813	3.8	4.03905	0.0629079	3.8	5.7	0.5	7.3	5.1	-0.30137
ZmPUB66	4.3	4.1	-0.0465116	4.3	3.3	-0.232558	4.3	5.08801	0.183258	4.3	8.22968	0.913879	7.9	10.4	0.316456	5.2	4.9	-0.0576923
ZmPUB67	6.4	6.5	0.015625	6.4	6.4	0	6.4	6.65818	0.0403406	6.4	3.76584	-0.411587	5.1	16.9	2.31373	9.6	9.9	0.03125
ZmPUB68	3.5	1.8	-0.485714	3.5	1.3	-0.628571	3.5	1.51458	-0.567263	3.5	2.96287	-0.153466	1.1	2.6	1.36364	7.4	4.3	-0.418919
ZmPUB69	4.5	4.5	0	4.5	1.3	-0.711111	4.5	2.98652	-0.336329	4.5	5.76542	0.281204	4.5	2.6	-0.422222	3.4	2.8	-0.176471
ZmPUB70	7.3	12.4	0.69863	7.3	26.8	2.67123	7.3	4.41899	-0.394659	7.3	4.91532	-0.326668	10.1	3.8	-0.623762	11.3	10.7	-0.0530973
ZmPUB71	0	0	#DIV/0!	0	0	#DIV/0!	0	0.0585417	#DIV/0!	0	0.118188	#DIV/0!	0.4	0.2	-0.5	0.1	0	-1
ZmPUB72	0.7	0.8	0.142857	0.7	0.7	0	0.7	0.906371	0.294816	0.7	1.09778	0.568257	1.4	2.8	1	0.8	0.6	-0.25
ZmPUB73	2.3	0.8	-0.652174	2.3	2.4	0.0434783	2.3	7.68179	2.33991	2.3	3.78824	0.647061	2	6.5	2.25	2	3.2	0.6
ZmPUB74	0	0	#DIV/0!	0	0	#DIV/0!	0	0	#DIV/0!	0	0	#DIV/0!	0	0	#DIV/0!	0	0	#DIV/0!
ZmPUB75	1	2.1	1.1	1	0.4	-0.6	1	2.35646	1.35646	1	1.84908	0.84908	1.5	3.5	1.33333	1	0.8	-0.2
ZmPUB76	0.3	0.2	-0.333333	0.3	0.1	-0.666667	0.3	0.534518	0.781727	0.3	0.267081	-0.10973	0.6	1	0.666667	0.4	0.5	0.25
ZmPUB77	0	0	#DIV/0!	0	0	#DIV/0!	0	0	#DIV/0!	0	0	#DIV/0!	0	0	#DIV/0!	0	0	#DIV/0!
ZmPUB78	3.3	2.4	-0.272727	3.3	0.7	-0.787879	3.3	1.21543	-0.631688	3.3	4.59461	0.392306	0.4	0.3	-0.25	0.6	5.4	8
ZmPUB79	0	0	#DIV/0!	0	0	#DIV/0!	0	0	#DIV/0!	0	0	#DIV/0!	6.5	4.4	-0.323077	0.3	0.4	0.333333
Waters A J , Makarevitch I , Noshay J , et al. Natural variation for gene expression responses to abiotic stress in maize[J]. Plant Journal for Cell & Molecular Biology, 2016, 89(4):706.
Kakumanu A , Ambavaram M , Klumas C , et al. Effects of drought on gene expression in maize reproductive and leaf meristem tissue revealed by RNA-Seq.[J]. plant physiology, 2012, 160(2):846-867.
